# Supplementary material for: Discovery of the key active compounds in Citri Reticulatae Pericarpium (Citrus reticulata “Chachi”) and their therapeutic potential for the treatment of COVID-19 based on comparative metabolomics and network pharmacology
Source: Front Pharmacol. 2022 Nov 23;13:1048926. doi: 10.3389/fphar.2022.1048926 (PMC9727096; doi:10.3389/fphar.2022.1048926)
Supplement: Supplementary file 1 [file Table2.xlsx]

## Sheet: Sheet1
Table S2 All the metabolites detected in the samples
Index	Molecular Weight (Da)	Ionization model	Formula	Compounds	Class	CAS	mix01	mix02	mix03	GCP1-1	GCP1-2	GCP1-3	GCP10-1	GCP10-2	GCP10-3	GCP15-1	GCP15-2	GCP15-3	GCP3-1	GCP3-2	GCP3-3	GCP30-1	GCP30-2	GCP30-3	GCP5-1	GCP5-2	GCP5-3
mws4052	101.048	[M+H]+	C4H7NO2	1-Aminocyclopropane-1-carboxylic acid	Others	22059-21-8	17623	23314	19840	6571.5	6926.5	3455.8	25738	31325	27740	56384	63564	61583	20349	16707	19088	54037	56527	61494	10874	20293	13205
pme3011	103.063	[M+H]+	C4H9NO2	γ-Aminobutyric acid	Others	56-12-2	758050	781010	799220	2378600	1696600	1599000	604410	274180	427270	365480	1000600	855560	179420	156690	146540	68421	62270	48063	337920	997510	546310
pmb0484	103.091	[M+H]+	C5H13NO	Choline	Alkaloids	62-49-7	18910000	18571000	19278000	17049000	18619000	21681000	24018000	24812000	23927000	10767000	9446300	10865000	20558000	20134000	19718000	3619600	3618000	3077500	22542000	23665000	22036000
mws0576	104.047	[M-H]-	C4H8O3	3-Hydroxybutyrate	Others	300-85-6	9314900	9941500	9965600	17359000	18469000	20093000	1991600	1156500	1292700	527250	1901600	2716300	9716000	8216300	14457000	202640	285150	260520	4599600	19694000	6672100
mws0574	104.047	[M-H]-	C4H8O3	α-Hydroxyisobutyric acid	Others	594-61-6	728380	711220	729170	44964	44341	46217	212730	401570	187550	760770	933490	1548100	152410	159000	147260	1914000	2442200	2589200	306840	404790	319760
pme2433	105.079	[M+H]+	C4H11NO2	Diethanolamine	Others	111-42-2	37034	35360	38877	36124	41475	29729	24702	8124.9	17881	22280	28478	34999	6861	7612.2	8930.9	16149	15389	12652	10597	45817	21926
mws1358	110.037	[M-H]-	C6H6O2	Pyrocatechol	Phenolic acids	120-80-9	16373	15660	18500	9	9	9	17219	15141	14301	28237	30873	32594	13784	11870	18335	34541	24607	28111	21864	20190	16584
mws0601	111.032	[M-H]-	C5H5NO2	Pyrrole-2-carboxylic acid	Others	634-97-9	369130	350550	360430	32638	18275	23530	379010	375040	353160	874940	828140	810120	56689	54807	52387	446820	667980	399180	249820	399900	322410
mws0177	112.016	[M-H]-	C5H4O3	2-Furanoic acid	Others	88-14-2	2456200	2434700	2462500	202610	247640	246210	6826500	5179300	6030100	1650500	1869100	2258100	2002800	1796600	1861900	1072700	1507300	1481400	2589900	2669100	2523600
pmb1096	117.058	[M+H]+	C8H7N	Indole	Alkaloids	120-72-9	217900	244850	208090	419120	496480	397910	114470	133310	146430	134090	89743	114750	133930	150110	138520	127570	121610	119780	132050	341390	184630
mws2628	117.07	[M+H]+	C5H11NO2	N-Methyl-4-aminobutyric acid	Others	1119-48-8	18590	16376	17963	10963	11115	14361	14073	14315	18218	17754	29647	22110	13639	11027	10859	36914	39100	39444	12947	17105	16117
mws0191	117.079	[M+H]+	C5H11NO2	Betaine	Alkaloids	107-43-7	5789500	5464300	5564700	125150	144480	76898	404970	552490	694380	16987000	16998000	19592000	268970	258590	275210	6710700	6701500	6214600	225090	255270	206480
mws0192	118.027	[M-H]-	C4H6O4	Succinic acid	Others	110-15-6	35392000	34087000	32412000	60994000	66076000	62673000	34719000	34115000	34896000	25704000	21356000	27402000	34067000	39802000	29453000	10387000	10165000	10498000	29324000	37492000	29941000
mws0147	118.063	[M-H]-	C5H10O3	3-Hydroxy-3-methyl butyric acid	Others	625-08-1	732070	704830	724640	328730	414230	413690	658710	629280	650110	902630	1088500	1831400	584790	471980	536280	856630	928920	1070400	533000	633460	530260
mws0671	119.058	[M+H]+	C4H9NO3	L-Homoserine	Others	672-15-1	504180	491550	474370	160670	178760	101430	749610	1249400	1014400	1004700	1137300	1247300	101820	120080	122590	652590	580680	688910	318750	394230	255090
pmp001287	119.073	[M+H]+	C8H9N	N-Benzylmethylene isomethylamine	Alkaloids	-	2241100	2192800	2246800	2980300	2204300	1960800	1549000	1339200	1489200	2384500	2323900	2305300	1081400	960570	983250	288880	306200	240000	1287100	9133300	2336500
mws0491	121.089	[M+H]+	C8H11N	Phenethylamine	Others	64-04-0	4138400	3971700	3958000	65211	61725	58986	161050	126560	156130	4185300	28626000	22061000	35541	32275	40496	1831100	1887900	1328800	94180	761940	175710
pme0241	122.037	[M+H]+	C7H6O2	Benzoic acid	Phenolic acids	65-85-0	110830	195430	143730	140950	145290	193760	230330	133750	124940	9	9	9	115100	130270	121430	9	9	9	215790	283320	234780
mws0628	122.037	[M-H]-	C7H6O2	4-Hydroxybenzaldehyde	Phenolic acids	123-08-0	3089300	2908400	2807500	1949200	1707300	1851500	9146500	9066100	9453100	1079100	1194000	1118700	1952200	2825200	1958400	489710	607240	438960	2849900	2302400	3066100
mws0236	125.015	[M-H]-	C2H7NO3S	2-Aminoethanesulfonic acid	Others	107-35-7	4935.2	5085.8	5527.6	8480.4	5679.6	2821.8	2708.3	1670.2	3282.9	7349.9	14453	10723	9	9	9	22555	25052	20645	2980.2	3842.2	4305.1
pmp001086	126.032	[M+H]+	C6H6O3	5-Hydroxymethylfurfural	Phenolic acids	67-47-0	739590	706060	712680	307530	398290	407780	561500	951230	602430	561240	233390	345130	1026200	752280	1084200	962310	731050	1019600	442610	317230	278400
mws0345	129.079	[M-H]-	C6H11NO2	Pipecolinic acid	Others	535-75-1	70985	69025	74200	21808	12986	9266.3	142300	63748	119550	50158	72532	85618	75410	90125	54533	10682	14641	5093.7	107310	90540	200330
mws0425	130.027	[M-H]-	C5H6O4	Citraconic acid	Others	498-23-7	657800	698800	638430	187440	198110	192860	1313100	1071200	1185600	432970	840070	871260	393200	490660	325980	245370	279170	307680	796230	1111400	904670
pme2693	130.111	[M+H]+	C6H14N2O	N-Acetylputrescine	Alkaloids	18233-70-0	416090	363290	381620	779990	987000	908500	211360	95174	149620	154310	466850	500510	49638	71618	53925	44298	43878	42082	262580	560240	265350
pmb0501	130.122	[M+H]+	C5H14N4	Agmatine	Alkaloids	306-60-5	120620	109290	109370	111520	187480	165510	73077	32953	58655	60760	158610	150550	14875	29632	7245.4	18855	18678	20021	163290	189100	164470
pme0274	131.095	[M+H]+	C6H13NO2	6-Aminocaproic acid	Others	60-32-2	305900	357260	375040	809460	703380	559590	347740	297100	310450	421980	317780	354230	274730	205090	197440	9	9	9	212540	426400	264550
mws0473	132.042	[M-H]-	C5H8O4	2-Methylsuccinic acid	Others	498-21-5	6952400	6688200	6940200	4664800	4830000	4612600	6925000	7860000	7285600	11737000	10073000	8835400	5301400	4690800	5076900	6047400	6329700	5351100	4659600	5544100	5728300
mws1503	132.058	[M+H]+	C9H8O	Cinnamaldehyde	Phenolic acids	104-55-2	14477	18981	18352	105920	24777	101870	9	9	9	9	9	9	3375.5	11810	11294	9	9	9	9	9	9
mws0341	132.079	[M-H]-	C6H12O3	(S)-(-)-2-Hydroxyisocaproic acid	Others	13748-90-8	2268500	2268900	1919900	1478800	1506900	1265100	4150700	2955800	3565600	1284900	1725800	2035200	1846400	1900500	2067400	878730	1241800	1321300	2074100	2521100	2072400
mws0972	132.079	[M-H]-	C6H12O3	5-Hydroxyhexanoic acid	Others	185956-02-9	129440	154010	127680	171820	164050	173570	237420	201720	209370	47993	72104	52285	125830	137900	117480	33771	41864	45624	138510	156860	129360
mws1709	134.022	[M-H]-	C4H6O5	Malic acid	Others	636-61-3	47637000	46935000	46390000	64826000	52095000	56132000	61963000	59593000	55727000	43935000	38325000	41258000	35553000	45959000	35128000	9059400	10485000	6971500	49227000	33295000	41091000
mws5028	135.032	[M+H]+	C7H5NO2	2-Benzoxazolinone	Others	59-49-4	73256	83990	83890	30016	33110	44836	245710	239130	205770	49903	196840	204820	77190	82637	62765	9	9	9	77671	86709	78059
pmb0374	135.054	[M+H]+	C5H5N5	Aminopurine	Alkaloids	452-06-2	1321200	1220300	1283400	2869200	2576100	2911500	1048400	716330	768400	128530	131900	164900	1796000	2012500	1888300	32721	49057	36936	1410500	1939700	1874700
pme2268	137.048	[M+H]+	C7H7NO2	Trigonelline	Alkaloids	535-83-1	4766800	4685800	4558600	4064000	4763900	4262500	4838600	7609500	6415700	3315700	4291200	3147100	6513300	4799600	5787400	3283800	3241100	2946500	3248300	3866600	2894600
mws1336	137.048	[M+H]+	C7H7NO2	4-Aminobenzoic acid	Phenolic acids	150-13-0	71820	87762	89357	88327	64213	92832	53824	85309	49631	100190	50511	53683	31712	14158	19128	55028	29639	18600	11443	48970	41951
pme2482	138.032	[M+H]+	C7H6O3	Protocatechuic aldehyde	Phenolic acids	139-85-5	202140	188010	140720	63584	67286	46407	427470	434510	441760	283210	231010	232520	128380	159530	125160	146340	116210	73963	89541	69048	51030
mws0749	138.032	[M-H]-	C7H6O3	4-Hydroxybenzoic acid	Phenolic acids	99-96-7	25912000	24869000	24600000	4311500	4649500	4700200	19700000	18566000	19883000	51603000	35529000	32609000	6730900	8951500	7942900	44966000	44984000	37278000	10479000	9884800	9107800
mws0336	138.043	[M-H]-	C6H6N2O2	UROCANIC ACID(RG)	Others	104-98-3	413550	276010	224220	301780	362640	352780	320420	306920	361490	247510	258460	173860	573920	537940	503230	243820	209580	276270	398340	342340	337380
mws2368	138.068	[M-H]-	C8H10O2	Tyrosol	Phenolic acids	501-94-0	52031	70257	44953	31025	15473	28040	171570	191580	169260	38677	74038	80166	65453	65451	65599	25334	22587	30603	44532	41641	41534
mws0704	141.019	[M-H]-	C2H8NO4P	O-Phosphorylethanolamine	Others	1071-23-4	2006.3	2330.9	1937.7	5816.7	4935.7	3959	2423.5	1548.6	2205.8	9	9	9	4215.4	1645.6	2957.2	9	9	9	1013.2	1767.7	1434.6
pme3207	142.027	[M-H]-	C6H6O4	Trans,trans-Muconic acid	Others	3588-17-8	2142300	2370600	2070400	439200	516700	591150	2102200	3744300	2255600	4471500	3425800	3521500	1261900	2950500	1623900	1743900	1527000	1840400	2139300	1816400	1331100
pmb0764	143.04	[M+H]+	C6H9NOS	4-Methyl-5-thiazoleethanol	Others	137-00-8	3222200	3342600	3314600	590640	647750	663770	4129500	3032100	3708700	3048200	2994300	3640300	3578400	3416400	3742300	2878900	3111900	2966500	4597000	5720200	4677100
mws0103	145.053	[M+H]+	C9H7NO	Indole-3-carboxaldehyde	Alkaloids	487-89-8	342590	378610	418350	566570	779980	639150	762710	561740	569120	223520	271220	314350	244280	302970	228040	71765	111520	76367	195400	533240	271700
pme0295	145.074	[M+H]+	C6H11NO3	4-Acetamidobutyric acid	Others	3025-96-5	2892000	2669200	2987100	2032200	1815500	1958000	4475200	3728600	4252700	3435200	6814500	7082300	1488600	1626700	1134200	649500	691990	413800	1894500	3096400	2274700
mws0567	145.085	[M+H]+	C5H11N3O2	4-Guanidinobutyric acid	Others	463-00-3	455460	409030	407470	478000	419120	596530	460350	416870	534580	257370	480440	584670	246050	312870	237260	132950	110480	99340	578490	705730	773010
mws0017	145.158	[M+H]+	C7H19N3	Spermidine	Alkaloids	124-20-9	25463	21680	24540	18936	23994	24832	25665	22837	32207	28533	36487	31420	3670.7	4684.1	3755.1	14496	11489	13566	24458	29959	20330
mws0924	146.058	[M-H]-	C6H10O4	2-Methylglutaric acid	Others	617-62-9	1237700	1135900	1207200	217670	184570	222150	442830	603270	530350	2084900	3579400	3486600	372730	351430	316030	2303300	2228600	2257400	371680	260120	316600
pme1691	146.118	[M+H]+	C7H16NO2	Acetylcholine	Alkaloids	60-31-1	37229	36532	30641	35652	36188	26978	38274	28686	36782	25680	32269	58472	19123	22246	34937	28953	23152	21474	30720	50671	32580
pmp001285	148.016	[M+H]+	C8H4O3	Phthalic anhydride	Phenolic acids	85-44-9	260980	258380	270330	377360	239860	302010	239290	281050	254880	236440	222510	227180	218000	275810	239640	204310	206330	203390	185620	192750	171150
pme3154	148.074	[M-H]-	C6H12O4	(Rs)-Mevalonic acid	Others	150-97-0	238540	233150	235110	9	9	9	514450	395420	416380	211400	180310	184200	270220	308760	248240	195040	258480	257020	348650	379720	493870
mws1379	148.1	[M+H]+	C9H12N2	Nornicotine	Alkaloids	494-97-3	20743	20555	21491	3986.1	3087.7	4530.4	15166	13405	15216	26002	20875	27935	12581	14084	8142.3	11268	10404	8732.9	25784	18767	28329
mws0262	150.016	[M-H]-	C4H6O6	L-(+)-Tartaric acid	Others	87-69-4	78647	71605	69670	19904	43724	22170	59803	73668	53773	85308	118060	117650	34474	42209	37816	277640	250300	274050	33098	28751	32021
mws0489	150.032	[M-H]-	C8H6O3	Benzoylformic acid	Others	611-73-4	73496	78894	74061	69590	34052	59877	87302	82019	80334	98916	120410	114190	28573	26537	30913	88308	107080	106340	31274	116780	43936
mws0921	150.068	[M-H]-	C9H10O2	p-Coumaryl alcohol	Phenolic acids	3690-05-9	26959	28502	34545	158620	82117	164240	9	9	9	9	9	9	11798	16787	9520.3	9	9	9	9	9	9
mws4177	151.063	[M+H]+	C8H9NO2	Methyl Anthranilate	Others	134-20-3	330620	355850	342150	240870	261620	293160	171100	152580	159550	567970	505880	498860	154480	173210	149250	298930	291750	334370	359680	414600	365870
mws0182	152.047	[M-H]-	C8H8O3	p-Hydroxyphenyl acetic acid	Phenolic acids	156-38-7	855270	680460	703840	64957	59964	72313	375210	423500	406660	1510100	943560	824380	102270	138450	124230	2239500	2357400	2218200	171320	177710	145820
mws0458	152.047	[M-H]-	C8H8O3	Vanillin	Phenolic acids	121-33-5	7068300	6635600	6771200	3796000	3748000	3502000	18843000	16829000	18454000	2568100	2828500	2424800	8027900	8220000	8207500	1615000	1765800	1435700	7651900	7076000	7934400
mws0444	153.043	[M-H]-	C7H7NO3	3-Aminosalicylic acid	Phenolic acids	570-23-0	244160	225380	230380	28040	27794	20993	367310	277480	349340	428080	506410	436650	106870	104560	75475	363420	293670	299380	197930	130200	287960
mws0885	154.027	[M-H]-	C7H6O4	2,4-Dihydroxy benzoic acid	Phenolic acids	89-86-1	3832600	4054000	4258300	251300	272580	228950	676370	471080	492070	3702800	39285000	26856000	180440	120770	165930	9	9	9	9	9	9
mws0183	154.027	[M-H]-	C7H6O4	Protocatechuic acid	Phenolic acids	99-50-3	1590900	1558500	1668600	183550	250400	236610	592800	584420	524230	1755100	511070	458870	285980	292670	299240	5606900	5977700	5830900	327720	500320	374120
pmb3099	154.039	[M-H]-	C4H11O4P	Diethyl phosphate	Others	598-02-7	253470	247150	245150	267200	237650	242850	175160	200960	209230	176880	227950	239760	190090	190150	195420	162010	159550	193410	166720	212620	154260
mws0005	160.1	[M+H]+	C10H12N2	Tryptamine	Alkaloids	61-54-1	1384400	1575900	1488300	4479300	10957000	11446000	9	9	9	72304	368870	284370	9	9	9	9	9	9	9	9	9
mws1417	161.048	[M-H]-	C9H7NO2	Indole-3-carboxylic acid	Alkaloids	771-50-6	540490	549870	497730	240730	299010	252760	148780	148610	120100	1573500	538230	588250	160660	174040	160030	1277700	1378600	1314700	111740	261240	128400
mws1346	161.069	[M+H]+	C6H11NO4	DL-2-Aminoadipic acid	Alkaloids	542-32-5	291760	278440	277990	136400	170550	129040	521350	795810	725520	673630	719700	775770	108170	94452	121180	176480	169320	151100	122320	134160	85617
pmp001201	161.105	[M+H]+	C7H15NO3	5-Aminocycloheptane-1,2,3-triol	Alkaloids	-	20419	20568	23153	18854	25478	28092	28543	25320	36496	22830	26571	23539	20450	24916	18086	22892	18450	20027	33474	34217	32196
pmf0608	162.032	[M-H]-	C9H6O3	Oxalic acid	Phenolic acids	93-35-6	289580	291770	305110	205450	182680	178300	422600	264460	326110	419760	355290	427500	259180	239810	253050	258020	221260	313940	364840	131520	315240
pmf0440	162.068	[M+H]+	C10H10O2	4-MethoxycinnaMaldehyde	Phenolic acids	1963-36-6	116270	125420	114430	113140	122260	110070	116610	120840	103760	91442	110300	82401	86663	105050	102840	96979	93004	99516	95555	110070	90357
pmn001680	164.047	[M-H]-	C9H8O3	Coumaric acid	Phenolic acids	500-05-0	242190	165350	164320	97424	152020	129760	252910	179650	178580	234500	225400	251100	215440	185870	169240	232220	290180	205790	217260	165470	186260
pme1439	164.047	[M+H]+	C9H8O3	p-Coumaric acid	Phenolic acids	501-98-4	4000100	4644400	4560100	2005600	2358900	2331300	7885600	6903300	7404900	5641500	6744500	8462300	2084200	2492000	2340800	1780200	2443600	1765800	4037300	4238000	4415900
pme0282	166.027	[M-H]-	C8H6O4	Phthalic acid	Others	88-99-3	408540	333410	315200	101270	89176	82484	190080	157420	169280	307680	340410	327000	195400	166540	164230	1065700	1317400	863740	197120	176220	178480
pme0281	166.027	[M-H]-	C8H6O4	Terephthalic acid	Phenolic acids	100-21-0	4709700	4532600	4393700	1851200	1503900	1366900	3549700	4082000	3724100	4322500	4154600	4053700	3234000	3290500	3242100	10759000	12560000	8859500	3060900	2595200	2797800
Zmhn001420	166.027	[M-H]-	C8H6O4	5,7-Dyhydroxy-1(3H)-isobenzofuran-one	Others	-	327120	352870	327830	9	9	9	482690	565920	487210	469180	324470	303060	402380	424660	361080	701100	655360	633460	346060	277980	301070
mws0344	166.048	[M-H]-	C5H10O6	D-Xylonic acid	Others	526-91-0	17071000	16923000	17172000	10557000	11942000	11663000	17030000	21360000	19436000	12941000	13476000	11011000	12122000	14628000	12236000	18275000	16669000	15927000	17663000	16733000	16002000
mws1686	166.063	[M+H]+	C9H10O3	Paeonol	Phenolic acids	552-41-0	36795	58553	44373	49035	66160	77848	103090	66307	86699	9	9	9	43966	31885	35284	14639	13511	15367	77686	87950	81007
pmn001681	166.099	[M-H]-	C10H14O2	1-(4-Methoxyphenyl)-1-propanol	Phenolic acids	5349-60-0	27926	24059	24708	12100	14318	15796	41285	30126	34684	37348	35411	44176	18083	18595	17404	32420	31241	33051	39236	41499	35804
pmp001073	167.095	[M+H]+	C9H13NO2	Synephrine	Alkaloids	94-07-5	152400000	157350000	149430000	162070000	138270000	139150000	159050000	131000000	147370000	147880000	167110000	170220000	137900000	137140000	152690000	130040000	126240000	117780000	167560000	145640000	168960000
Hmbp001276	168.042	[M+H]+	C8H8O4	Gallacetophenone	Others	528-21-2	220460	182540	194920	443310	556270	454890	9	9	9	9	9	9	183100	375530	190910	9	9	9	467030	549050	467230
mws0028	168.042	[M-H]-	C8H8O4	Vanillic acid	Phenolic acids	121-34-6	13292000	12382000	12502000	1319100	1272000	1117600	8245400	8275700	8725100	25687000	16781000	15122000	2836900	4602400	3297000	29952000	30433000	22203000	5045200	4209300	4759200
mws0024	170.022	[M-H]-	C7H6O5	Gallic acid	Tannins	149-91-7	465450	568150	483650	543910	566120	700870	555910	409220	438220	704970	564050	523800	254110	243810	240580	517290	568050	562060	312330	1100400	331230
pme3009	174.016	[M+H]+	C6H6O6	Trans-Citridic acid	Others	4023-65-8	1270100	1231200	1148100	1067800	1320300	1366000	646780	723680	681720	529790	533420	575380	1478300	1532600	1513100	375040	356760	278810	1121800	1391200	1166500
mws0154	174.053	[M-H]-	C7H10O5	Shikimic acid	Others	138-59-0	90547	81650	80053	45706	57296	52606	72776	58757	73463	50392	114940	81557	33202	35233	41544	65119	85467	90702	70472	158970	46828
mws0242	174.089	[M-H]-	C8H14O4	SubericAcid	Others	505-48-6	163420	151370	175730	137720	153500	129980	239510	282110	262850	159020	174730	133320	100750	158920	122720	65715	90890	85166	162630	102560	129460
mws0620	174.116	[M+H]+	C11H14N2	N-Methyltryptamine	Alkaloids	61-49-4	391680	424200	415690	909810	1186900	1698300	49525	39356	34951	238430	653680	592120	355730	1411400	201960	19527	16407	13526	114860	412830	190300
pme3140	176.047	[M-H]-	C10H8O3	6-Hydroxy-4-methylcoumarin	Lignans and Coumarins	2373-31-1	32076	45771	36892	9	9	9	9	9	9	52427	36323	47038	9	9	9	77907	66203	79062	9	9	8587.4
pme2024	176.095	[M+H]+	C10H12N2O	Serotonin	Alkaloids	50-67-9	55526	49383	47575	127130	294500	245560	9	9	9	67089	153770	130040	9	9	9	9	9	9	914.4	9	9
pme2836	177.079	[M+H]+	C10H11NO2	5-Hydroxytryptophol	Alkaloids	154-02-9	30968	37202	39412	9	9	9	54602	45631	49523	87767	113110	126720	9	9	9	9	9	9	51375	42154	62869
mws1013	178.027	[M-H]-	C9H6O4	Esculetin	Lignans and Coumarins	305-01-1	857290	777610	713700	241690	369760	356050	664190	519030	750530	1206600	939540	1028800	389830	495340	427550	1136900	1374200	1285300	345690	777420	472650
mws1200	178.063	[M-H]-	C10H10O3	Trans-4-Hydroxycinnamic Acid Methyl Ester	Phenolic acids	19367-38-5	546430	481490	507390	168340	173070	181070	1330600	1113400	1088600	173770	149840	184230	139180	140290	131420	75281	91955	79447	416900	462310	426040
mws1195	178.063	[M+H]+	C10H10O3	Methyl p-coumarate	Phenolic acids	3943-97-3	274520	291760	290130	112240	119390	114140	818940	679690	675090	126310	96316	133790	81430	93014	73117	56046	65632	62350	226590	270430	245470
mws2212	180.042	[M-H]-	C9H8O4	Caffeic acid	Phenolic acids	331-39-5	7798600	7520900	8169300	3938700	4025600	5620700	6731300	5309200	6040800	9630700	12098000	13109000	5262800	6229500	5728600	10491000	11696000	6944400	6214700	11610000	7251800
pmn001682	180.042	[M-H]-	C9H8O4	Sorbic acid	Phenolic acids	110-44-1	5491400	4679600	4698000	2388800	2627400	3385200	4146700	3328800	3858400	6726200	7801000	8443100	3444900	4126700	3544800	6299300	7236200	4643200	4192500	7001700	4663400
mws0237	188.105	[M-H]-	C9H16O4	Anchoic Acid	Others	123-99-9	10784000	9068300	9626600	7407100	5823900	6555300	14357000	15382000	14033000	11776000	13341000	14677000	4763100	6728400	5027900	5811800	7161700	6581300	5267800	7249100	7047000
pme2244	189.07	[M+H]+	C11H11NO2	3-Indolepropionic acid	Alkaloids	830-96-6	12174	16869	13670	32126	30125	27502	14077	19773	9607.8	9	9	9	7446.6	11052	5614.2	9	9	9	6380.2	28475	15740
mws0281	192.027	[M-H]-	C6H8O7	Citric Acid	Others	77-92-9	67551000	66134000	71939000	59107000	38043000	42231000	57694000	81991000	66239000	62481000	51648000	48637000	102990000	99767000	96751000	74751000	73863000	76845000	51583000	34553000	53497000
pme2993	192.042	[M+H]+	C10H8O4	Scopoletin(7-Hydroxy-5-methoxycoumarin)	Lignans and Coumarins	92-61-5	5632800	5781800	5462900	2386400	8554200	6806200	7643500	3589100	6385400	10994000	5611400	9594900	1550300	4360400	2401400	6294000	7019100	9334300	1201000	1046000	750380
Hmdp002169	192.043	[M+H]+	C10H8O4	6-Hydroxy-7-methoxy-coumarin	Lignans and Coumarins	-	5675600	5285700	5392600	2480600	9259600	5879200	7762600	3640300	5650700	11969000	5933500	9399900	1693500	4193900	2317800	6660400	7495500	9055500	1338300	1202600	691370
mws0277	192.063	[M-H]-	C7H12O6	Kinic acid	Others	77-95-2	3733500	4182800	3829500	1770000	1679400	1799400	3397500	5134800	3729800	6059700	4028100	3746700	5591100	5745000	4947400	5322800	6140100	6541900	2693000	1260800	2701400
mws1515	192.151	[M+H]+	C13H20O	α-Lonone	Others	127-41-3	34039	36921	24967	22967	22479	31103	35569	37348	48080	53891	32479	39392	32085	27707	37712	28791	28329	32996	16012	27339	23387
mws1189	194.033	[M-H]-	C6H10O7	D-Galacturonic acid(Gal A)	Others	91510-62-2	887820	972600	1001000	590160	666740	642260	1089200	1159800	1154800	992170	822090	776890	998140	961610	1166200	1472100	1654300	1666600	644220	652980	556310
mws1213	194.043	[M-H]-	C6H10O7	Aldehydo-D-galacturonate	Others	685-73-4	971010	1021300	1054700	616110	714990	684340	1210300	1297800	1166300	962220	865990	881080	1078400	998550	1238500	1784700	1670600	1969000	662790	700830	616160
mws1354	194.058	[M-H]-	C10H10O4	Trans-ferulic acid	Phenolic acids	537-98-4	1598000	1432400	1458000	627270	650270	854180	2077900	1656400	2082200	1684100	2064500	2027800	1000700	1030300	976920	1016400	1174900	945630	1493500	1992100	1496700
mws2104	194.079	[M-H]-	C7H14O6	D-Pinitol	Others	10284-63-6	405570	387220	382120	138690	155260	167180	265170	293660	323130	478960	344700	339320	143130	123440	172920	1257100	1327300	1278900	203670	226260	253030
mws0612	196.074	[M-H]-	C10H12O4	3,4-Dimethoxyphenyl acetic acid	Others	93-40-3	223580	230780	228180	35901	32794	36573	283340	325860	392660	342860	722880	567270	69852	70582	91245	172860	195100	233840	113810	63454	94588
mws0027	198.053	[M-H]-	C9H10O5	Syringic acid	Phenolic acids	530-57-4	1029600	1050900	971640	87153	102620	82726	737010	1021300	780520	2146500	1563300	1606900	230290	263370	228280	2420300	2738500	2748200	185460	137980	200440
Lmzn002605	202.101	[M-H]-	C10H18O4	Sebacic acid	Others	111-20-6	160950	155240	143700	89270	76548	81597	247080	332750	292050	168450	197130	197300	119270	127840	125040	69266	75157	76523	106320	112310	118610
mws0018	202.216	[M+H]+	C10H26N4	Spermine	Alkaloids	71-44-3	7953100	8332100	8088000	10070000	9323700	9079200	6841300	6131400	6038600	5641700	6272500	5822200	10206000	10144000	10620000	1812000	2314100	2056300	4861100	3407700	6180100
pmp001236	206.058	[M+H]+	C11H10O4	Clove chromone	Others	-	79661	81905	77046	115940	92556	91382	41227	28640	35773	81131	69384	78375	86410	95056	93621	64924	70854	52910	106780	83887	72463
pmp001291	206.058	[M+H]+	C11H10O4	Citropten	Lignans and Coumarins	487-06-9	88820	73653	77683	109160	113580	101710	32516	38746	28277	102170	81142	83910	100480	102910	91135	65440	68619	69379	101790	80429	67808
mws1076	206.058	[M+H]+	C11H10O4	Scoparone	Lignans and Coumarins	120-08-1	5257200	4915200	4965100	884040	4561000	3626200	4718200	2281500	3359300	8161600	5870500	6884800	1311600	5844900	1443800	9121800	8926300	10035000	2942600	1581200	1463900
pmp000249	206.084	[M-H2O+H]+	C12H14O3	Senkyunolide F	Others	-	24645	21381	26437	8673.3	7915.5	7678	28550	20829	24774	45118	39884	37872	8075.5	5598	16755	45287	45404	34681	12799	15836	14265
pmb2620	208.074	[M-H]-	C11H12O4	3,4-Dimethoxycinnamic acid	Phenolic acids	14737-89-4	886320	835230	869410	257290	265470	305950	2413600	1736500	1761200	252830	223410	252020	224900	229550	252430	149540	173370	141540	660930	759970	629170
mws1212	208.074	[M+H]+	C11H12O4	Methyl ferulate	Phenolic acids	2309-07-1	1631400	1583600	1621400	566370	505770	635260	4564800	3212300	3469300	457590	422990	481440	488380	477180	496110	279700	373110	274260	1338900	1497600	1268800
pme3443	208.074	[M-H]-	C11H12O4	Sinapinaldehyde	Phenolic acids	4206-58-0	78899	76374	77850	72176	105590	83599	49667	106300	37496	91861	84140	98051	57174	97721	74466	135560	183980	133050	33358	34075	38840
pmp001229	208.11	[M+H]+	C12H16O3	Senkyunolide K	Others	-	38439	45198	37915	6734.1	12169	18890	22321	17069	18895	88290	63756	70803	17091	16975	20662	103350	85823	74752	18919	18360	13278
mws0939	210.075	[M+H]+	C8H10N4O3	1,3,7-Trimethyluric acid	Others	5415-44-1	18523	20112	16052	9	9	9	9	9	9	24724	17681	10088	9	9	9	102370	120210	63453	9	9	9
Hmcp003783	210.079	[M+H]+	C13H10N2O	1-Acetyl-β-carboline	Alkaloids	-	529910	528970	520640	183750	321530	257090	331190	270180	336680	1381100	1458700	1412000	87117	115950	78238	650890	705600	678470	154050	294190	176360
mws0853	210.089	[M-H]-	C11H14O4	Sinapyl alcohol	Phenolic acids	537-33-7	103240	133720	113280	9	9	9	178520	290190	214920	9	9	9	277140	211330	315840	9	9	9	77958	46242	72820
Hmcp001824	212.058	[M+H]+	C12H8N2O2	Ailanindole	Alkaloids	159903-51-2	2274100	2403700	2683000	9	9	9	2315300	1066900	1431400	6207800	6436500	5170300	9	9	9	2448500	2242200	2971600	3106000	3914900	5797000
pme3437	212.068	[M+H]+	C10H12O5	Eudesmic acid(3,4,5-trimethoxybenzoic acid)	Phenolic acids	118-41-2	3135900	2885700	3320800	27134	39577	50804	201830	142750	417520	6577600	3778700	4173200	39118	60371	38088	9853200	9335500	10036000	90755	58791	87286
mws0677	218.106	[M+H]+	C12H14N2O2	N-Acetyl-5-hydroxytryptamine	Alkaloids	1210-83-9	131180	123740	140030	73003	110600	69788	110850	75747	94396	282850	394920	418430	23042	43059	44208	123410	155300	102080	9	9	9
mws1622	218.167	[M+H]+	C15H22O	α-Cyperone	Others	473-08-5	130830	158160	139200	127070	163210	157880	69778	59283	71275	172530	126260	128940	140480	111510	154630	257770	273750	250040	77479	111340	87926
pme3131	220.074	[M+H]+	C12H12O4	6,7-Dimethoxy-4-methylcoumarin	Lignans and Coumarins	4281-40-7	60327	66837	72688	43804	68004	62077	93529	89295	75114	72526	48010	46622	91259	66000	100750	77261	81084	100060	64619	37646	51797
mws4174	221.09	[M+H]+	C8H15NO6	N-Acetyl-β-D-mannosamine	Others	7772-94-3	23971	26987	27099	5075.5	16280	7963.8	20691	42263	30329	59967	84792	118500	9887.6	7616.8	10602	28423	29428	29148	9	9	9
mws2608	221.09	[M+H]+	C8H15NO6	N-Acetyl-D-galactosamine	Others	1811-31-0	55300	49732	38770	15310	17880	14917	46035	73742	59694	98610	171970	208090	20698	19836	30304	130070	147660	178610	19762	29600	17107
mws1639	222.053	[M+H]+	C11H10O5	Isofraxidin	Lignans and Coumarins	486-21-5	81560	78883	89224	7839.6	44224	14329	294730	64007	228070	137830	86561	170630	14797	21201	9749.8	133910	95969	187670	40302	14574	35446
mws4085	224.068	[M-H]-	C11H12O5	Sinapic acid	Phenolic acids	530-59-6	2742000	2517000	2562000	2790800	4181300	3679800	2890600	2711600	2237700	677330	796490	1117800	5993700	5432800	7747600	590650	853200	521870	2463900	1913700	1851700
pmp000253	224.093	[M-H2O+H]+	C12H16O4	Senkyunolide H	Others	-	314210	244710	344400	9	9	9	446830	252590	390720	381640	283760	277900	9	9	9	408340	343470	429980	210530	201790	156180
mws1429	224.141	[M-H]-	C13H20O3	Vomifoliol	Others	23526-45-6	2963900	2757400	3036300	297410	344060	302640	1724600	2383800	1955200	7683300	6518200	4995100	470530	584400	709120	7169500	6602800	6539900	569360	491400	602740
Hmcp002354	226.114	[M+H]+	C14H14N2O	Crenatine	Alkaloids	26585-14-8	111730	102930	104350	146680	97082	98815	249220	185110	204490	129580	58079	126910	54067	74558	46152	114970	131890	123760	68242	88287	70294
Lmlp002765	228.115	[M+H]+	C15H16O2	Stilbostemin B	Others	162411-67-8	62971	63703	49924	25370	38159	33427	30551	39314	41438	145100	111600	118690	57968	44001	39865	98024	99608	88476	46315	102630	27537
mws0474	230.152	[M-H]-	C12H22O4	Dodecanedioic aicd	Others	693-23-2	26505	26247	24912	42877	45972	47458	35688	41443	45574	27065	19291	20379	20350	20853	20320	11353	10462	12333	18371	23588	21240
Hmcp004865	232.146	[M+H]+	C15H20O2	Costunolide	Terpenoids	553-21-9	27889	26141	25727	33052	42896	44128	24702	14896	15813	18181	21175	22134	18913	21355	12417	8097.4	8984.8	6795	41091	40856	49593
pmp000254	236.105	[M+H]+	C13H16O4	Z-6-Hydroxy-7-methoxydihydroligustilide	Others	-	49312	53610	39780	69198	62137	68489	27366	31732	31772	21479	44501	29531	60110	74339	75269	26848	59328	35277	51729	52401	60926
Lmhn003240	238.048	[M-H]-	C11H10O6	Benzoylmalic acid	Phenolic acids	-	7173700	7550300	7395500	11392000	12273000	12987000	18657000	15295000	16893000	5141700	5406000	7438300	2093200	3602700	1960300	143330	264930	224280	4891500	2664700	3209000
pmn001320	238.084	[M-H]-	C12H14O5	1-O-p-Cumaroylglycerol	Phenolic acids	106055-11-2	53192	44085	49179	14079	17802	21095	96043	49215	69453	51106	84398	78183	15719	24499	20644	89013	77811	68999	24098	49742	39841
pmn001669	238.084	[M-H]-	C12H14O5	Methyl sinapate	Phenolic acids	20733-94-2	11354	8293.1	6548	15694	20409	19370	15841	15200	13346	3786.4	10078	9899.8	7350.5	9020.7	8091.3	9	9	9	6951.5	4229.7	4674.3
pmp001129	240.079	[M+H]+	C15H12O3	Moscatin	Others	108335-06-4	9566.7	9345.4	6581.2	16428	19146	15993	8190.7	8018.7	5657.8	4251.4	12820	15088	8427.9	8147.6	8017.1	13011	10822	4453.2	4323.9	7952.8	4234.8
Lmzn001925	240.1	[M-H]-	C12H16O5	3,4'-Dihydroxy-3'-methoxybenzenepentanoic acid	Phenolic acids	-	166260	154600	146680	42651	54498	56887	36210	75042	61789	386750	622450	597320	33477	83197	40559	153020	141430	181880	30316	18605	27846
pmp001101	241.11	[M+H]+	C15H15NO2	N-Methylflindersine	Alkaloids	50333-13-6	12693	11113	10383	3194.3	2763.8	1376.6	6776.2	6230.3	6991.6	9757.2	9622.1	7842.6	10263	9582.6	10728	20353	22021	21550	19598	15618	21476
mws1383	242.08	[M+H]+	C12H10N4O2	Lumichrome	Alkaloids	1086-80-2	45385	25928	19546	28857	9549.6	12822	33887	45383	20095	63654	100790	80705	15421	12854	16195	32850	38974	34449	10915	8101.3	10653
pmp000478	247.121	[M+H]+	C14H17NO3	N-isobutyl-3(3,4-methylenedioxyphenyl)-2E-trienamide	Alkaloids	-	40102	44576	53660	9	9	9	53467	22599	40562	46829	20427	30831	19387	16155	16699	126740	130350	100010	52638	87129	91349
Hmjp000461	264.084	[M+H]+	C10H16O8	3-O-β-D-Glucoside-3-hydroxy-y-butyrolactone	Others	-	22315	17094	19637	22796	29221	22106	22588	21028	22582	14378	9321.7	7854.4	24522	23923	27017	16462	5569.5	17625	16260	14609	24812
pmb0896	264.147	[M+H]+	C14H20N2O3	N-Feruloylputrescine	Alkaloids	501-13-3	135200	119830	142410	135210	145790	126300	107510	102000	116250	66903	152160	131870	123740	143680	88659	36227	45925	34109	196590	381750	164340
pmp001244	266.124	[M]+	C14H20NO4+	Caffeoylcholine	Alkaloids	87189-10-4	26870	28836	24462	22404	8135.4	5780.9	21623	19281	25179	24294	18897	27649	10179	15643	15711	56419	67648	58801	27638	48824	17434
pmp000086	268.095	[M+H]+	C13H16O6	1-Feruloyl-sn-glycerol	Phenolic acids	-	36596	27796	49196	14795	21271	26023	27292	22155	25027	78399	102780	186230	4143.4	3678	1373.4	64710	52658	59636	6446.9	31094	12005
Lmhn001650	270.038	[M-H]-	C11H10O8	p-Hydroxybenzoyltartaric acid	Phenolic acids	-	43021	59919	54674	9	9	9	37146	50236	42123	90526	68556	69491	31242	23417	40959	179410	230690	169290	36112	14289	21047
pmp000344	270.053	[M+H]+	C15H10O5	3',4',7-Trihydroxyflavone	Flavonoids	2150-11-0	25326	21066	21580	9	9	9	15481	16695	11593	18979	22209	23160	44884	46733	46148	30223	30160	15841	58479	45414	52954
pmp000571	270.053	[M+H]+	C15H10O5	Apigenin	Flavonoids	520-36-5	133460	124920	134230	28185	26763	22312	212960	304980	244060	192480	182800	314970	60909	43479	57347	134210	152430	121300	26036	63056	21598
pmf0523	270.053	[M+H]+	C15H10O5	Phosphoenolpyruvate	Quinones	481-72-1	17717	18277	16665	11153	16494	11748	8219.4	5566	10934	23019	26291	27792	15948	18009	14517	21232	24765	15309	10674	16258	16597
pmp000483	271.121	[M+H]+	C16H17NO3	1-[1-Oxo-5(3,4-methylenedioxyphenyl)-2E,4E-pentadienyl]-pyrrolidine	Alkaloids	-	116620	104370	98862	64482	143060	66859	175820	51932	161330	95849	103900	115170	64046	91795	66340	140970	109950	145730	102920	191910	90544
pmp001005	272.068	[M+H]+	C15H12O5	1-Hydroxy-3,7-dimethoxy-xanthone	Others	13379-35-6	127540	115470	117990	65386	164760	83581	162280	64880	157090	87678	115500	126960	74314	85372	74354	145470	125700	168560	113520	209740	103430
mws1140	272.068	[M-H]-	C15H12O5	Naringenin chalcone(4,2',4',6'-Tetrahydroxychalcone)	Flavonoids	73692-50-9	2036000	2000800	1945200	957510	693610	709330	1340800	4818400	1750600	5868100	4630100	4750300	439710	493200	469390	801850	949050	787840	665860	1309200	708240
mws0914	272.068	[M-H]-	C15H12O5	Pinobanksin	Flavonoids	548-82-3	2027700	1894200	1847300	865310	647430	684600	1262000	4665800	1547900	5697100	4400400	4656400	451500	491890	464030	794540	849090	748110	647000	1340000	663530
pmp001230	278.152	[M+H]+	C16H22O4	Senkyunolide M	Others	-	635130	608790	615460	892660	609690	734250	505000	626260	650120	599070	544210	577270	500340	627030	551910	480310	482740	484820	430900	436600	409340
Lmhn002926	280.058	[M-H]-	C13H12O7	p-Coumaroylmalic acid	Phenolic acids	-	2429600	2560700	2490100	1502800	1271200	1617700	6976600	6896500	7387600	3029600	2080500	2771900	562550	893780	629550	946810	877480	1106200	1374400	798240	992160
pmp001245	280.138	[M]+	C15H22NO4+	Feruloylcholine	Alkaloids	85927-25-9	2250800	2126100	2075200	272360	324720	365330	3495100	2550300	3435600	1704000	1357000	1869500	568140	601390	505980	4956100	5138900	6034700	2711900	3598100	2639600
YC512118	281.272	[M+H]+	C18H35NO	Octadecenoic amide	Others	-	59486	65018	62216	35866	26975	66969	14880	20619	27233	25767	33153	61232	132630	102750	40275	36125	41914	23591	49113	59055	25340
pmp000460	283.121	[M+H]+	C17H17NO3	N-cis-Paprazine	Alkaloids	-	40514	43375	31872	17892	12186	13252	15688	147680	7902.5	50176	94879	74635	9	9	9	64071	28692	29147	9	9	9
mws0051	284.068	[M+H]+	C16H12O5	Acacetin	Flavonoids	480-44-4	16041	10969	11386	11497	7250.1	4359.8	36092	30198	31518	13548	12834	17762	7867.2	6787.6	8363.8	12245	12667	7282.4	4832.4	6051.6	5983.5
mws4160	284.068	[M+H]+	C16H12O5	8-Methoxychrysin(Wogonin)	Flavonoids	632-85-9	40111	38203	41686	34323	39729	30007	42389	37805	41807	46547	61997	66482	35774	37095	29875	24665	27383	17552	28364	33450	29142
Hmbp002730	286.047	[M+H]+	C15H10O6	Isoscutellarein	Flavonoids	41440-05-5	8544200	5862400	6099000	11549000	12392000	11932000	2681700	3370200	2351900	4869300	4235200	6600800	3701100	4133900	3070700	2587900	2246400	2632700	10404000	13617000	10898000
pme0088	286.048	[M-H]-	C15H10O6	Luteolin	Flavonoids	491-70-3	233040	203730	234700	25153	25656	12226	710860	699690	904260	111200	149720	142040	87459	48436	141300	223640	319510	271060	65380	54467	53778
Lmgn002843	286.048	[M-H]-	C15H10O6	2'-Hydroxyisoflavone	Flavonoids	-	140980	150860	141050	14953	13080	12622	450610	421080	590420	78207	106290	121570	61003	32911	102520	148220	221530	165100	42596	37615	33343
pme3279	286.048	[M+H]+	C15H10O6	2'-Hydroxygenistein	Flavonoids	1156-78-1	4162100	3268900	4383400	6099800	8411100	7812900	1040100	1953800	1314100	2705700	2013400	3030800	1035700	1727000	1198700	960980	1282000	1201600	5826800	7243500	5594800
mws1034	286.084	[M+H]+	C16H14O5	Isosakuranetin(4'-Methylnaringenin)	Flavonoids	480-43-3	226230	200760	199550	83897	74105	70590	247020	563080	266860	350860	302390	426000	102190	103710	95115	113600	131850	100020	189910	299560	231390
pmp001006	286.084	[M+H]+	C16H14O5	1,3,7-Trimethoxyxanthone	Others	3722-54-1	418640	355680	369520	354940	417000	364570	184790	134470	189410	640780	688640	847110	302150	383540	244330	285850	280770	225470	259200	355700	315100
pmp001007	288.063	[M+H]+	C15H12O6	1,7-Dihydroxy-2,3-dimethoxy-xanthone	Others	78405-33-1	38241	27841	28335	107320	51171	47566	12756	8124.6	13696	31137	34102	57190	40767	42575	32476	29671	25019	15175	23463	36636	27669
mws0064	288.063	[M-H]-	C15H12O6	Eriodictyol	Flavonoids	552-58-9	330210	313880	307150	56170	59909	57042	466310	684130	619920	417350	502720	559710	206180	143060	245520	320470	345660	325550	107090	169370	147610
mws0054	290.079	[M-H]-	C15H14O6	Catechin	Flavonoids	154-23-4	140290	121780	141950	9	9	9	90923	98193	121500	135550	83040	79994	150050	139650	119150	215880	233730	299870	320300	182090	252070
pmp001204	298.084	[M+H]+	C17H14O5	Apigenin-7,4'-dimethylether	Flavonoids	5128-44-9	20924	16313	17395	4239.4	4463.5	3449.6	90395	44902	61425	19129	13299	18803	9487.4	7478.3	8224.4	7352.5	8878.8	8529.4	9	9	9
Zmhp003514	300.063	[M+H]+	C16H12O6	6,7,8-Tetrahydroxy-5-methoxyflavone	Flavonoids	-	16118000	14688000	16332000	939680	1159300	986260	32576000	30987000	32980000	6320800	7484800	5640200	2346200	1554300	5097800	8730700	11227000	12335000	5895100	2783200	2107500
Zmhn003257	300.063	[M-H]-	C16H12O6	5,7,2'-Trhiyroxy-8-methoxyflavone	Flavonoids	-	37620000	35351000	35298000	2384300	2818200	2431300	61174000	62897000	63604000	13495000	16167000	11511000	6658000	4215900	13858000	18856000	23785000	28390000	16166000	6853100	5920700
mws0058	300.063	[M-H]-	C16H12O6	Diosmetin	Flavonoids	520-34-3	3254000	3248600	3193300	1302100	1678500	1628700	7440000	7044800	9823900	1775700	1843600	2029700	1297800	1584400	1826100	3147400	3102500	4590600	1866100	3085200	1834000
pmp000971	300.063	[M+H]+	C16H12O6	6-Demethoxy-7-methylcapillarisin	Others	-	88032	76263	77106	18404	36072	32380	120480	55643	120900	55157	49822	98723	10677	20454	21505	106680	141690	96195	29077	39884	25987
Lmhn004976	300.063	[M-H]-	C16H12O6	Aracarpene 2	Flavonoids	-	37424000	34566000	34994000	2225400	2693800	2246800	61117000	60716000	65813000	14076000	16094000	11257000	6506300	4127200	13944000	18808000	24169000	28344000	15989000	6386400	5730200
Zmhn001926	300.084	[M-H]-	C13H16O8	Salicylic acid O-glycoside	Phenolic acids	-	218870	199910	234750	359280	461950	336170	72129	92183	85816	309450	220360	237960	96148	90983	106150	391770	380550	319260	9	9	9
pmb3079	301.056	[M-H]-	C8H16NO9P	N-Acetyl-D-glucosamine 1-phosphate	Others	-	6341.4	7886.4	9417.9	5268.9	4773.7	3214.1	11743	12464	10128	18176	15658	15035	9	9	9	9	9	9	10412	9700.1	9184.1
mws1349	301.298	[M+H]+	C18H39NO2	D-erythro-sphinganine	Alkaloids	764-22-7	6237.2	6986.7	4819.5	2740.1	3367.7	3560	7023.9	4272	5296.5	6905.1	7141	7968.8	9	9	9	4641.3	7273.7	7994.8	6764.4	21971	8169.9
mws0920	302.043	[M-H]-	C15H10O7	Tricetin	Flavonoids	520-31-0	4698200	4156300	2383100	3291400	4323400	3464600	1945600	791090	1842600	1914300	968190	2475400	2499900	1911200	1939400	1086200	1472100	1774800	3820900	3514500	3173800
pmp001008	302.079	[M+H]+	C16H14O6	1-Hydroxy-2,3,8-trimethoxy-xanthone	Others	-	890640	801560	800780	269810	502950	371080	1717300	404080	1563100	1005600	803480	1204700	136540	433830	216560	1439700	1666700	1161000	354890	501570	310330
mws1033	302.079	[M+H]+	C16H14O6	Homoeriodictyol	Flavonoids	446-71-9	12189000	10403000	10940000	4571300	3290400	3223100	12865000	17892000	13534000	12191000	12835000	17356000	9814900	7555500	9430400	10296000	12116000	7845400	4926000	4493900	6843800
mws0463	302.079	[M-H]-	C16H14O6	Hesperetin	Flavonoids	520-33-2	12165000	11741000	11665000	4026700	3335600	2983100	16397000	22311000	17237000	13825000	14703000	20232000	9018300	7517600	8870500	11395000	13440000	8893100	4931200	4586300	6585600
pmp001214	310.147	[M]+	C16H24NO5+	Sinapine	Alkaloids	18696-26-9	61273	54537	50401	39041	56715	49632	114840	96747	100840	9	9	9	55136	38595	56105	22040	24673	35770	139130	56914	62778
Lmlp004754	311.1	[M+H]+	C14H17NO7	Ehretioside B	Alkaloids	156368-84-2	49663	49367	45033	42557	38838	42661	58529	49066	53272	70014	56093	53381	27135	39188	35844	61754	78558	76588	18867	19535	13195
pmp000106	312.1	[M+H]+	C18H16O5	5,7,4'-Trimethoxyflavone	Flavonoids	5631-70-9	129480	127590	132500	112290	103830	108380	91351	102180	108270	213360	207230	224410	96808	126530	104470	137810	126420	116380	104650	123970	72895
pmp000801	312.136	[M+H]+	C19H20O4	Isobavachalcone A	Flavonoids	-	10857	12827	9895	9	9	9	12211	4999.1	11911	21658	26638	37504	3252.3	7677.9	3134.9	8834	7013.2	8358.6	10627	4053.1	7904.9
pmp001255	313.131	[M+H]+	C18H19NO4	N-Trans-feruloyltyramine	Alkaloids	66648-43-9	26438	26394	22239	14159	15127	11603	7695.9	32211	14866	32964	58943	69646	9	9	9	29887	24393	7955.6	9	9	9
pmp000002	314.079	[M+H]+	C17H14O6	Ladanein	Flavonoids	10176-71-3	1766200	1667700	1742600	15517	29878	28856	8181800	5373100	8338700	139450	109050	119270	103470	218330	480060	479660	297550	1167700	1925700	389690	681210
pmp000784	314.079	[M+H]+	C17H14O6	Cirsimaritin	Flavonoids	6601-62-3	120340	102740	112870	40586	51810	61000	318060	190280	320170	46945	47040	45041	21692	32753	40095	83209	94473	112800	89599	103790	89072
mws0066	316.058	[M-H]-	C16H12O7	Isorhamnetin	Flavonoids	480-19-3	231000	241920	218130	7290.1	6812.6	5132.8	876260	979570	1137700	115310	137140	132690	17273	48762	59995	78145	92520	119850	287540	40494	72945
pmp001166	316.058	[M+H]+	C16H12O7	Irilin D	Flavonoids	204590-67-0	39353	26228	35917	9	9	9	52957	58256	68621	68905	78627	62262	9	9	9	39736	45092	43222	9	9	9
pmp000003	316.058	[M+H]+	C16H12O7	Nepetin	Flavonoids	520-11-6	277490	235310	255220	17341	20713	26086	453440	488240	579730	402160	418600	385660	49644	47630	90908	412830	359120	434410	57104	67005	40872
pmb2871	316.079	[M-H]-	C13H16O9	2,5-Dihydroxy benzoic acid O-hexside	Phenolic acids	-	3055100	2647000	2681300	7157000	7494200	7278000	2302800	1558100	1172400	421550	309580	330840	1927000	792970	2640500	4563100	3873600	4494500	673230	1132900	549290
pmp001010	316.095	[M+H]+	C17H16O6	1,2,3,7-Tetramethoxyxanthone	Others	22804-52-0	49191	47808	48947	9	9	9	241590	158500	268000	9	9	9	3549.7	7797	14690	13359	5640.5	33302	49230	9097.8	20876
Hmtn001120	316.116	[M-H]-	C14H20O8	5-(2-Hydroxyethyl)-2-O-glucosylohenol	Phenolic acids	-	120700	97805	102410	145820	248590	200720	55847	65118	82395	64872	42197	43155	100200	102840	90317	102120	100240	107930	121490	143040	116240
pmn001553	316.116	[M-H]-	C14H20O8	Cimidahurinine	Phenolic acids	142542-89-0	146250	112740	117330	230690	274330	262360	61331	92474	60466	109360	52273	47132	108710	108680	131980	99894	158910	107370	175820	233200	141190
mws0032	318.038	[M+H]+	C15H10O8	Myricetin	Flavonoids	529-44-2	19935	19677	21542	24290	8303.6	12638	9	9	9	9	9	9	19278	6235.6	17658	9	9	9	41078	51287	47263
pmp000970	318.219	[M+H]+	C20H30O3	Hispanolone	Others	18676-07-8	23905	25323	23587	18628	17057	19195	10381	25990	22805	35186	41061	31694	16377	13852	16883	23506	21785	21785	15014	11268	12436
pmb0235	322.084	[M+H]+	C19H14O5	O-Feruloyl coumarin	Lignans and Coumarins	-	60689	62483	70386	31650	33565	30198	17415	10930	20564	9	9	9	164080	138620	113860	62371	45114	31195	234040	26323	147380
pmf0359	324.084	[M+H]+	C15H16O8	Skimmin	Lignans and Coumarins	93-39-0	246130	249470	257690	770440	827250	869160	101860	104970	91735	157520	124910	110710	375030	433670	422580	148370	117220	83902	330430	289380	229390
pmp000349	324.136	[M+H]+	C20H20O4	Glabridin	Others	59870-68-7	59144	55124	56465	37448	46226	47496	69059	61680	56156	64353	56492	84126	15252	22924	21483	89463	114340	49961	24525	52122	24335
YC512115	324.147	[M+H]+	C19H20N2O3	Nicotine-Hex	Alkaloids	-	8912.7	11604	8916.7	2748.1	1757.6	1311.4	8662.3	10432	8709.5	6290.9	5498.3	5839.8	10110	8672.3	8470.3	29429	30414	45394	8250.2	6441.2	8182.5
mws0983	325.298	[M+H]+	C20H39NO2	N-Oleoylethanolamine	Others	111-58-0	306470	305130	296620	425080	341370	326110	327760	311310	366170	196810	240390	190260	258950	259350	254840	122930	116180	107340	530900	286620	465920
HmLn002835	326.1	[M-H]-	C15H18O8	Cis-p-coumaric acid 4-O-glucoside	Others	-	726590	765640	715200	514730	1480700	1182800	679190	533660	597910	592300	315720	290140	381970	460670	559620	818580	878670	1042400	981140	954610	941210
Zmhn002301	326.1	[M-H]-	C15H18O8	p-Coumaric acid-O-glycoside	Phenolic acids	-	854490	855110	773030	666090	1712100	1381200	709460	590960	611770	637190	302840	294850	405630	447390	570080	848130	1080200	1020700	1039900	965760	881630
pmp000107	328.095	[M+H]+	C18H16O6	Monohydroxy-trimethoxyflavone	Flavonoids	-	6983800	6067900	6155600	8565800	7981500	7837200	4143300	5215500	4796400	4600800	5415600	7045800	4271500	4721000	3801800	6202800	6430700	7421400	6095900	9929600	5341200
Lmzp004885	330.074	[M+H]+	C17H14O7	Tricin	Flavonoids	520-32-1	50312	47594	47554	9	9	9	131890	136240	239480	9	9	9	9	9	9	23896	23783	44920	9	9	9
pmp001168	330.074	[M+H]+	C17H14O7	Iristectorigenin B	Flavonoids	39012-01-6	650890	595710	592670	75952	104350	114160	950790	1171900	1296300	919010	1139400	929290	76501	107500	96324	620550	566430	672800	212530	261870	226390
pmb3894	330.074	[M-H]-	C17H14O7	Di-O-methylquercetin	Flavonoids	2068-02-2	9618200	9109900	8922300	4768300	5138000	4961200	7699500	7642900	6867000	13212000	9826100	9584800	6767800	5682200	6129900	14613000	15738000	15855000	3617100	5737300	3929900
pmp000004	330.074	[M+H]+	C17H14O7	Jaceosidin	Flavonoids	18085-97-7	3902300	3400800	3520700	444990	659530	737320	6018100	6882700	7114800	4965400	6194500	5246000	543910	731910	767060	3457100	3409400	3771200	1404300	1598000	1390500
Lmtn002565	330.095	[M-H]-	C14H18O9	1'-O-Vanilloyl-β-D-glucoside	Phenolic acids	-	76813	87183	73068	49077	44510	51198	9	2483.7	8721.5	49827	95804	157710	50969	153450	46828	9	9	9	185640	561660	363590
Zmhn001375	330.096	[M-H]-	C14H18O9	Vanillic acid-C-glucoside	Others	-	72990	64303	50835	39581	44349	28901	68321	84314	62683	74365	63404	65189	32880	50323	63956	204050	205700	160540	35188	43317	41558
pmn001517	330.131	[M-H]-	C15H22O8	3,4,5-Trimethoxyphenyl-β-D-Glucopyranoside	Phenolic acids	-	894770	979260	881130	1292300	1568700	1470400	350470	214120	296410	490870	387100	426840	1040400	1762100	1111600	423670	444310	396890	1571400	1974300	1622400
pmp001045	330.131	[M+H]+	C15H22O8	Bartsioside	Others	62133-72-6	26658	70493	84401	204080	277000	196990	17857	21840	29171	32809	24023	23150	74084	104630	90883	39742	39066	19084	86473	78793	78364
pmp001012	332.09	[M+H]+	C17H16O7	6-Hydroxy-1,2,3,7-tetramethoxy-xanthone	Others	-	13826	15881	10289	2228.6	1578.5	1508.5	33300	34576	39470	13444	15613	10665	3549.1	6056.2	4259.5	14485	9229.3	12434	30297	9918.6	12620
pmb3074	338.1	[M-H]-	C16H18O8	3-O-p-Coumaroyl quinic acid	Phenolic acids	1899-30-5	2056900	1754300	2058300	623520	626050	592380	3753800	2171900	3869600	2940700	2298800	2290000	1237000	1123000	1053800	3829700	3331400	3562300	1740000	2120100	1793100
pmp000231	338.1	[M+H]+	C16H18O8	Trans-3-O-p-coumaric quinic acid	Phenolic acids	-	420510	302510	365400	182860	161400	166790	736780	630380	790560	564780	466510	528340	265510	221580	239550	542350	549300	585890	369110	348330	366510
YC512113	338.148	[M+H]+	C16H22N2O6	Cotinine-Hexose	Alkaloids	-	15197	16923	14785	5523.2	9031.5	10674	17542	20679	12692	15655	10774	14982	24317	29428	21069	14051	14059	15895	28327	11181	28342
mws1015	340.079	[M-H]-	C15H16O9	Esculin(6,7-DihydroxyCoumarin-6-glucoside)	Lignans and Coumarins	531-75-9	130780	159610	170850	64571	174970	114720	70824	17531	49775	103030	106170	97253	110880	238370	113800	80301	77543	82095	205270	440170	266410
pmn001420	342.095	[M-H]-	C15H18O9	1-O-[(E)-Caffeoyl]-β-D-glucopyranose	Phenolic acids	-	2121400	2033000	2003400	5568400	3921600	4643500	500870	226700	328820	625390	633710	673050	2558800	1983000	2269800	1386000	1601300	946320	3042200	3953300	2376300
Zmhn002242	342.095	[M-H]-	C15H18O9	Caffeoyl glucose	Phenolic acids	14364-08-0	131040	139690	128990	9	9	9	140560	196570	171140	296430	449520	373550	9	9	9	199880	200220	210070	9	9	9
pmp000109	342.11	[M+H]+	C19H18O6	Tetramethyl-O-isoscutellarein	Flavonoids	-	33499000	32582000	32798000	32154000	30537000	30754000	30530000	30051000	31581000	33713000	35062000	36308000	29734000	30807000	30977000	32730000	32575000	33335000	31152000	33247000	32876000
mws0906	342.131	[M-H]-	C16H22O8	Coniferin	Phenolic acids	531-29-3	2048500	2070400	2291300	6255000	4227800	4642000	526010	253210	316640	707310	659290	718770	2492100	2256200	2310900	1382900	1419700	997740	3018000	4080700	3022000
mws1474	344.09	[M+H]+	C18H16O7	5,7-Dihydroxy-3',4',5'-trimethoxyflavone	Flavonoids	18103-42-9	9917100	8721600	8808500	3268600	4063100	4491100	15667000	11826000	16790000	8860000	10151000	8438200	3540200	3948900	4198800	8882900	9667800	10620000	7692600	6566400	7800500
pmp000006	344.09	[M+H]+	C18H16O7	Eupatilin	Flavonoids	22368-21-4	9612600	8755500	8896400	6481300	7052200	7694500	12177000	9637700	13534000	8870900	9343000	8318800	4539100	5486700	5198000	8093400	8576300	9356800	7102200	8161700	7578000
Hmcp003223	346.069	[M+H]+	C17H14O8	Limocitrin	Flavonoids	489-33-8	714690	659610	684860	9	9	9	1420900	1628300	1889200	651550	650940	672110	110590	178280	201260	605060	623320	747810	409380	248920	276660
pmp000010	346.069	[M+H]+	C17H14O8	5,7,4',5'-Tetrahydro-3',6-dimethoxyflavone	Flavonoids	-	354260	305610	320790	215840	236260	282580	463580	338710	485970	320470	358280	297820	173370	184870	178940	311290	314280	336880	275880	300140	277830
mws1002	346.069	[M-H]-	C17H14O8	Syringetin	Flavonoids	4423-37-4	1903900	1901200	1798500	59965	61578	54415	5292700	5757700	6428300	1509600	1578900	1522900	201780	370690	479880	1625900	1582600	2372200	997280	475440	617520
pmp001013	346.105	[M+H]+	C18H18O7	1,2,3,6,7-Pentamethoxy-xanthone	Others	-	331720	321280	348120	71594	99853	114970	817770	615690	835240	201710	195310	184920	83226	139150	149060	271510	288590	385380	386350	230840	295120
pmf0557	350.034	[M-Na]-	C16H11N2NaO4S	Shikonin	Alkaloids	523-44-4	367400	348200	326270	523510	718050	655800	484240	444720	438970	294830	225550	238900	261700	239150	202540	158550	173880	149190	342550	340950	281380
mws1077	354.095	[M+H]+	C16H18O9	Scopolin	Lignans and Coumarins	531-44-2	1024300	916160	781220	1139100	5076700	2939000	118540	62626	104200	117330	112300	107600	322090	750370	356660	100880	79679	168260	826520	795890	560880
pmp000545	354.095	[M+H]+	C16H18O9	4-Caffeoylquinic acid	Phenolic acids	905-99-7	198320	131750	253010	149580	106750	101000	74944	114870	214350	72831	9	139020	173040	11249	121220	101070	60205	38698	172470	85948	96992
mws0178	354.095	[M-H]-	C16H18O9	Chlorogenic acid	Phenolic acids	327-97-9	723840	774330	789790	645910	748320	1057400	993070	691930	856140	1005600	981140	1303000	435520	455210	444890	837640	948010	732200	715680	932460	725410
mws1727	354.147	[M+H]+	C21H22O5	Notopterol	Lignans and Coumarins	88206-46-6	6989.7	6843.4	6741.8	7350.8	7478	5697.6	6312.2	5463.2	8683.7	4695.8	5720.9	5185	7919.3	7488.4	7976.5	5503.7	5073.3	5822.8	6239.8	5333.1	5123.3
mws4113	354.147	[M-H]-	C21H22O5	3'-Hydroxy-4'-O-methylglabridin	Others	175554-11-7	62419	57842	55086	33556	31382	40779	80474	30148	72907	99481	73211	133400	10172	27283	21474	85495	112340	62901	14750	34606	17683
Zmhn002422	356.11	[M-H]-	C16H20O9	Feruloyl glucose	Phenolic acids	-	1585900	1515100	1384300	2152100	2078800	3271100	1035700	996860	1045500	1052800	851140	1119200	791450	905050	734200	2006700	2162200	2036500	1393800	1927400	1352900
pmp000601	358.105	[M+H]+	C19H18O7	Chryso obtusin	Quinones	70588-06-6	2153800	1779700	2046100	1391000	1692100	1878100	3530900	2621700	2701400	2252800	2432900	1829300	1411500	1494500	1601000	1589900	1765800	2048200	2067300	2346400	2738300
pmp000110	358.105	[M+H]+	C19H18O7	7-Hydroxy-3,5,6,8-tetramethoxyflavone	Flavonoids	-	6148600	5275700	5215200	4018600	4545000	4459500	5666600	5032100	6081900	6576700	6396400	6200800	3803100	3862200	3743900	5898000	5964800	5899000	4460100	5570200	5260300
mws0097	358.142	[M-H]-	C20H22O6	Pinoresinol	Lignans and Coumarins	487-36-5	962890	936890	1042100	302680	377090	324310	1074900	1379300	1130800	1389500	1377000	1390500	815070	544040	905820	1370900	1014000	1094100	159660	96332	168210
pmp000009	360.084	[M+H]+	C18H16O8	Centaureidin	Flavonoids	17313-52-9	13794	11931	17316	9	9	9	19063	22165	22745	16978	19728	13225	6900.5	5638.5	6856.7	17793	21726	21524	9090	4358.8	7597.7
pmb3107	360.106	[M-H]-	C15H20O10	Syringic acid O-glucoside	Phenolic acids	-	51797	51019	54729	75297	85139	88425	40471	41499	39269	73588	57037	59269	44990	65428	54773	21896	30001	23304	57440	70825	52355
pmb0752	368.111	[M+H]+	C17H20O9	3-O-Feruloyl quinic acid	Phenolic acids	1899-29-2	1111600	1053100	1190000	1946900	1730400	3105300	1372000	744430	860760	720810	655420	567960	613550	526710	859440	718980	739490	810600	977620	1513600	834270
mws0179	368.111	[M-H]-	C17H20O9	Chlorogenic acid methyl ester	Phenolic acids	29708-87-0	241960	216870	208250	103210	126980	136550	463840	282220	401050	321650	299900	231680	175000	169220	188490	345520	338700	381720	241270	281500	279510
pmp000367	370.178	[M+H]+	C22H26O5	Iso-glyasperin D	Flavonoids	-	5643.5	7871.6	7253.1	8746.8	18257	8488.6	4368.5	4057	3603	2112.4	2473.3	3285.1	9	9	9	11824	9191.9	4713.3	9	9	9
pmn001695	372.106	[M-H]-	C16H20O10	Trihydroxycinnamoylquinic acid	Phenolic acids	-	41592	36213	38051	43562	59301	37055	20378	18714	13563	26603	30948	16068	30979	38564	25122	29442	39046	51157	40341	66540	68903
mws0055	372.121	[M+H]+	C20H20O7	Tangeretin	Flavonoids	481-53-8	7661400	8892800	7606000	9199700	8333600	7238000	7803600	8002000	9199600	6878700	7654800	8586600	8521500	9372600	7848100	8512000	8688200	7444300	8018100	8669300	7676800
pmp001076	372.121	[M+H]+	C20H20O7	Isosinensetin	Flavonoids	17290-70-9	42896000	43153000	44463000	45148000	44495000	43523000	39788000	41255000	42633000	43586000	42468000	43944000	44251000	44839000	43360000	45581000	44341000	45012000	44492000	43130000	44373000
mws1313	372.121	[M+H]+	C20H20O7	Sinensetin (5,6,7,3',4'-pentamethoxyflavone)	Flavonoids	2306-27-6	7350900	6711300	6980300	6692500	6259200	6486100	6007800	6035800	6394200	8382100	7977500	8094000	5423300	5382400	5449100	7206200	7217900	6976500	5140800	6922100	6138500
mws0011	372.142	[M-H]-	C17H24O9	Syringin	Phenolic acids	118-34-3	610660	722220	772740	1403100	1229700	1076400	747260	867410	684700	367080	590310	589420	1279900	1349200	1142300	176740	190880	189150	1118800	856430	812720
Zmhp004269	374.1	[M+H]+	C19H18O8	Skullcapflavon II	Flavonoids	-	2433200	2351600	2342500	893490	1056500	1153200	4974900	3385800	6162900	1378800	1548500	1353900	708850	1091900	995660	2309300	2617900	2681100	2345400	2586700	2903100
Lmjp002721	374.124	[M+H]+	C20H22O7	5,7,3',4',5'-Pentamethoxyflavanone	Flavonoids	-	1439900	1387900	1276400	119870	187450	188320	1441600	1200800	1801500	1805900	2523300	2021500	290190	251440	341710	2433400	2351100	2398500	527130	570170	642130
pmp000052	375.241	[M+H]+	C22H33NO4	Tuberstemonine H	Alkaloids	-	13414	11184	10592	9	9	9	8175.4	7977	9746.1	17581	19890	12977	9	9	9	13764	14023	15487	9	9	9
pmp001132	376.225	[M]+	C22H34NO4+	N-isopentenyl-6	Alkaloids	-	72866	70592	63842	16609	14572	10782	50120	56719	49193	102850	113960	123950	67363	73672	55455	65992	62549	65082	63153	83371	81232
pmp000056	385.189	[M+H]+	C22H27NO5	16,17-Didehydro-16(E)-stemofoline/16,17-didehydro-(4E)-(16E)-stemofoline	Alkaloids	-	24872	23998	23555	9	9	9	20538	8383.6	18207	34578	54879	43271	9	9	9	23556	19385	22410	17538	18292	21419
pmb2940	386.121	[M-H]-	C17H22O10	1-O-β-D-Glucopyranosyl sinapate	Phenolic acids	78185-48-5	2495800	2360400	2477200	5105100	8889000	7792200	82401	94879	67755	9	9	9	5181000	5748300	5916800	52371	133400	114970	2893300	2729700	2326900
Zmhn002513	386.121	[M-H]-	C17H22O10	Isosinapic acid-hexoside	Phenolic acids	-	297710	335540	290720	417390	891710	892600	9	9	9	9	9	9	630580	718700	648920	9	9	9	413390	338780	363420
pmn001423	386.194	[M-H]-	C19H30O8	Roseoside	Others	54835-70-0	642000	474800	588120	541850	873960	782400	567800	811740	621430	681170	605190	533980	620280	731640	743730	758230	674370	895680	745930	381700	675940
pmp000061	387.205	[M+H]+	C22H29NO5	Bisdehydrostemoninine B	Alkaloids	-	90410	81034	94334	9	9	9	77572	84396	72111	165170	272860	316220	31533	33437	28190	73726	64868	57939	29294	34873	39126
pmp001161	388.116	[M+H]+	C20H20O8	5-Hydroxyauranetin	Flavonoids	50439-46-8	17320000	17198000	16938000	15346000	15756000	16739000	19138000	16421000	18814000	16438000	17246000	16497000	12244000	12627000	12768000	18049000	18800000	19076000	14902000	18534000	16729000
pmp000113	388.116	[M+H]+	C20H20O8	5-Hydroxy-6,7,8,3',4'-pentamethoxyflavone	Flavonoids	2174-59-6	7823700	8350200	8925300	9469100	8388400	8789300	9330300	6870300	11121000	8554900	10513000	10835000	3443700	5778700	3997000	11308000	12348000	10880000	8361300	8855100	5731700
Lmzn001582	388.174	[M-H]-	C18H28O9	5'-Glucopyranosyloxyjasmanic acid	Phenolic acids	-	157000	131300	143520	499700	522630	575440	9	9	9	27834	20842	22826	140670	141840	129290	9	9	9	72687	73469	56711
Lmhn002573	400.101	[M-H]-	C17H20O11	Sinapoylglucuronic acid	Phenolic acids	-	2348200	2250400	2415100	3044700	4348100	3142600	3627600	2568200	3154700	1389000	1209500	1406300	3048500	2765600	3330300	1826100	1887600	2575600	2080600	2440500	2631700
mws0043	402.131	[M+H]+	C21H22O8	Nobiletin	Flavonoids	478-01-3	6839300	7758300	5765300	7399100	6223400	8131200	7637900	7603800	6650200	7737100	7379400	5658300	7435800	7945900	8103100	6260500	6750600	8467500	6592700	7343200	8459600
pmp000114	404.147	[M+H]+	C21H24O8	5,6,7,8,3',4'-Hexamethoxyflavanone	Flavonoids	-	40795000	39145000	39765000	34333000	33179000	32780000	39322000	40790000	39388000	37473000	38285000	40513000	38022000	38543000	38164000	39630000	39947000	38605000	37129000	40676000	38346000
pmp000132	415.309	[M+H]+	C26H41NO3	Pingbeinone	Alkaloids	125292-91-3	39441	38780	41824	25418	14105	16066	25465	18483	32819	21433	17850	31287	28963	26071	15895	38050	22746	26280	31924	38128	29998
pmp001021	415.345	[M+H]+	C27H45NO2	Ebeiedine	Alkaloids	25650-70-8	76853	75694	73681	21436	42491	41327	149210	71871	83870	80574	73605	68575	30579	26626	18893	118210	130990	164610	75302	93822	193850
pmn001551	418.126	[M-H]-	C21H22O9	Natsudaidain	Flavonoids	35154-55-3	4927300	4212600	4679200	4365200	4189700	4824700	5424000	3991000	5776200	3792300	4269700	4527800	1456800	2035400	1494600	5111800	6219700	5088100	3390500	4351500	3401500
pmp000383	418.126	[M+H]+	C21H22O9	Liquiritin	Flavonoids	551-15-5	99336	103070	96488	330250	265850	315270	39829	28227	30577	54244	57676	69781	83534	79230	67391	27048	34911	14666	82959	134850	126190
pmp000115	418.126	[M+H]+	C21H22O9	Monohydroxy-hexamethoxyflavone	Flavonoids	-	6647100	6690900	6914500	3701200	4556000	5014900	12918000	7039000	12486000	5397000	5516900	5592100	2698200	4127100	3374200	5371800	7427700	6613700	8312200	7268500	7708200
pmn001494	418.163	[M-H]-	C22H26O8	Syringaresinol	Lignans and Coumarins	21453-69-0	101850	105060	102950	18563	59808	51592	48315	199610	166910	102870	142350	63423	88215	172090	89761	108140	72414	139800	58202	30722	33966
mad1424	426.043	[M+H]+	C17H14O13	Ditartaroyl-hydroxylcoumarin	Phenolic acids	-	158460	147150	147610	283420	267160	322320	190350	214360	171080	139960	148950	146510	102930	121790	132340	95416	99535	95370	111110	168260	96167
Lmlp003201	432.105	[M+H]+	C21H20O10	5,7,4'-Trihydroxy-8-C-β-D-glucopyranosylflavone	Flavonoids	-	1630200	1527500	1656000	961140	1280000	1791300	2757800	3533400	3528800	848970	1158100	780140	836910	513610	2614000	998600	1332900	1692100	1380500	2467100	1356300
Lmdp003577	432.106	[M+H]+	C21H20O10	Genistin(Genistein 7-O-Glucoside)	Flavonoids	-	516060	589150	599500	766510	570160	615140	428740	310740	439560	525210	406610	745460	937500	767360	788000	721080	1001900	718390	736180	698670	569760
mws0048	432.106	[M-H]-	C21H20O10	Apigenin-8-C-Glucoside (Vitexin)	Flavonoids	3681-93-4	2133700	2151900	1964000	574120	936580	847360	4012900	6481100	5885900	1784400	2517400	1341000	639880	709150	1643100	2260500	2048900	4794100	2701500	1060700	1885500
pme0321	432.106	[M-H]-	C21H20O10	Kaempferol-7-O-rhamnoside	Flavonoids	20196-89-8	31395	35130	33073	108480	64780	65191	14917	13494	5194.8	56547	34377	41138	16425	7649.8	15694	26824	45588	20960	33193	60121	22087
pmp000413	432.106	[M+H]+	C21H20O10	Genistein 8-C-glucoside	Flavonoids	66026-80-0	2855400	2517000	2628700	1388500	1871700	2063900	4895400	5759000	6197800	1632200	1809200	1497200	1300000	876060	3404200	1841800	2702000	3106700	2070800	3364200	2125600
mws0072	432.106	[M+H]+	C21H20O10	Apigenin 5-O-glucoside	Flavonoids	28757-27-9	2660000	3508400	2723900	10809000	1819900	6716700	1715500	4001900	1694400	6268900	5473600	4492900	2823300	3560000	3653100	1730600	2109600	1755200	4060000	9618800	2493100
pmp000117	432.142	[M+H]+	C22H24O9	3,5,6,7,8,3',4'-Heptamethoxyflavone	Flavonoids	1178-24-1	44883000	44373000	44576000	42849000	41502000	41740000	43320000	43202000	43961000	45078000	45630000	46737000	40980000	41565000	41198000	43538000	44228000	43421000	44266000	44325000	44528000
pme1611	434.121	[M-H]-	C21H22O10	Isohemiphloin	Flavonoids	3682-02-8	76238	67105	67217	59664	105490	72119	160830	201440	213140	79186	65868	61303	34558	37980	54113	94531	100550	159970	92440	64949	97436
mws1179	434.121	[M-H]-	C21H22O10	Naringenin-7-O-glucoside	Flavonoids	529-55-5	135970	90610	100200	124850	95553	112590	24442	25714	16703	114990	94119	88835	44910	73110	56277	38325	27712	49335	164690	311590	152060
Zmhn003534	434.121	[M-H]-	C21H22O10	Naringenin-O-glucoside	Flavonoids	-	782190	656030	657640	882180	812010	805380	87486	119450	64107	421830	305190	375440	373650	472780	385070	170250	275930	211280	1240700	2639100	1272600
mad2116	442.09	[M-H]-	C22H18O10	Di-p-Coumaroyltartaric acid	Phenolic acids	-	161610	173860	181100	227520	272900	220220	78213	151340	51303	300410	132300	117520	18705	36358	16590	135010	139110	135610	288900	418680	197300
pmp001247	442.182	[M]+	C21H32NO9+	Feruloylcholine glucoside	Alkaloids	-	51403	54112	51801	39899	38660	24925	52309	21816	39097	27327	27049	29625	31699	44327	47034	31618	41418	39683	100960	72646	92922
pmp000550	446.121	[M+H]+	C22H22O10	Calycosin-7-glucoside	Flavonoids	20633-67-4	130780	139330	130370	217550	148620	178040	123960	71737	95711	49725	76297	85197	181720	104760	200190	98727	52211	105070	95736	153880	103690
Hmpp003270	448.091	[M+H]+	C21H20O11	Luteolin-4'-O-β-D-glucoside	Flavonoids	6920-38-3	270130	312840	204490	266650	288980	258690	277140	145230	169650	138220	137420	161860	123500	183030	275480	207090	260850	324910	363570	390880	200770
mws0089	448.101	[M-H]-	C21H20O11	Kaempferol-7-O-glucosdie	Flavonoids	16290-07-6	169020	165080	136590	97034	230850	192410	131170	95540	178600	67156	68001	42265	26721	82523	144830	54202	152690	156890	326400	187880	367820
mws0045	448.101	[M+H]+	C21H20O11	Quercetin-3-O-α-L-rhamnoside(Quercitrin )	Flavonoids	522-12-3	2979100	3014200	3278800	4991800	5167800	5334900	2164800	2248500	1929400	2342100	2570000	2395600	3212300	3254900	3200600	1751000	2059200	2345200	4401700	3977100	4370800
Zmhn001905	448.101	[M-H]-	C21H20O10	Hydroxyaloe-emodin-O-glucoside	Quinones	-	115240	136080	124750	42476	28418	65390	306470	301080	781100	49529	32889	43067	53489	20326	147870	75709	100830	219020	97391	108240	81332
mws1608	448.101	[M-H]-	C21H20O11	Luteolin-6-C-glucoside (Isoorientin)	Flavonoids	4261-42-1	3008200	2762700	2535100	289290	473550	400100	5053800	9274000	12080000	885290	1075300	585220	658600	427360	2557700	1734900	1655900	2915200	1290300	1790300	918490
mws2209	448.101	[M+H]+	C21H20O11	Kaempferol-3-O-glucoside (Astragalin)	Flavonoids	480-10-4	156240	126050	88872	103400	246380	251140	140900	95207	131000	63655	81226	42823	50113	63926	171470	95135	113280	157140	350330	248600	302770
pme2459	448.101	[M+H]+	C21H20O11	Luteolin-7-O-glucoside(Cynaroside)	Flavonoids	5373-11-5	1701700	2656800	2392000	3802200	4902700	5130600	2094800	701320	4354600	1196900	1465500	1598100	2972600	2291400	2605400	1053000	762930	1292300	5108400	2947200	3634000
pmf0027	449.108	[M]+	C21H21O11+	Cyanidin 3-O-galactoside	Flavonoids	142506-26-1	47184	43966	40268	32378	59632	38826	23239	29821	18100	79669	37789	52115	25729	38080	36875	43856	68669	38692	23319	76052	46452
mws1361	450.116	[M-H]-	C21H22O11	Astilbin	Flavonoids	29838-67-3	115380	133180	110610	176160	154600	91620	34169	24929	22665	24489	31584	22807	84770	103590	87336	42387	47460	35603	222030	406430	237170
mws0057	450.116	[M+H]+	C21H22O11	Eriodictyol 7-O-glucoside	Flavonoids	38965-51-4	130210	123030	101250	184590	129130	243720	64574	84985	58493	82601	91983	100300	91829	70903	83407	76079	62931	98675	171430	197010	197020
pmp001277	453.286	[M+H]+	C21H44NO7P	3-{(2-Aminoethoxy)(hydroxy)phosphoryl]oxy}-2-hydroxypropyl palmitate	Alkaloids	-	402100	363130	372730	489220	614260	598270	83846	108270	113450	69625	93460	82389	446470	437980	466160	96779	114260	103800	699750	800390	841140
pmp000528	454.199	[M+H]+	C26H30O7	Obacunone	Others	751-03-1	92007	88535	81669	34792	5669.2	9530.2	157960	27026	81848	38418	38790	66693	72342	32910	67297	141630	184720	36665	121190	200910	183600
pmn001700	456.36	[M-H]-	C30H48O3	24,30-Dihydroxy-12(13)-enolupinol	Terpenoids	-	16930	21334	18347	6843.5	10712	4558.8	11393	12063	9954.3	18959	9743.1	5526.5	15356	5684.5	13024	12956	23583	13321	11733	11415	12376
mad2085	458.085	[M-H]-	C22H18O11	Caffeoyl-p-coumaroyltartaric acid	Phenolic acids	-	29280	19732	26817	42632	50496	44695	9	9	9	9	9	9	30093	39343	22258	9	9	9	27096	47023	50338
mws0351	458.085	[M-H]-	C22H18O11	Gallate catechin gallate	Flavonoids	4233-96-9	20248	19221	12287	10397	18695	2917.3	5255.4	6446.1	9003.8	9	9	9	11115	13422	12909	4714.7	9639.1	6389.2	9	9	9
pmn001702	462.08	[M-H]-	C21H18O12	Tetahydroxy-flavone-7-O-β-D-glucuronide	Flavonoids	-	101600	104790	86424	82289	62773	61377	59551	48966	68714	83488	99622	67477	64828	56656	64404	112550	115350	85279	99772	109260	140290
pmp000579	462.116	[M+H]+	C22H22O11	Diosmetin-7-O-galactoside	Flavonoids	-	9722800	9604100	9954300	1905500	3300000	3512900	25249000	18033000	22232000	2016500	1863600	891700	3214000	2538100	10930000	4699200	5044800	9208500	10440000	8098200	6145900
Zmhn003191	462.116	[M-H]-	C22H22O11	Isoscoparin	Flavonoids	20013-23-4	11925000	12764000	10500000	10268000	9113900	11072000	12819000	9940600	14931000	9856900	12775000	8642700	9072900	7847400	14073000	13118000	15206000	15615000	15175000	18651000	15997000
pmb0689	462.116	[M+H]+	C22H22O11	Chrysoeriol-C-hexoside	Flavonoids	-	27939	37327	31762	17168	17474	16368	55315	38385	41678	25062	43638	29700	12823	19831	15038	39884	36718	40047	20051	27726	20742
pmp000120	462.116	[M+H]+	C22H22O11	Diosmetin-6-C-glucoside	Flavonoids	-	20232000	19983000	19120000	18268000	18451000	19747000	23744000	17712000	23522000	15420000	17681000	16091000	14222000	12920000	18279000	17618000	21812000	19850000	19261000	25661000	21685000
pmp001163	462.116	[M+H]+	C22H22O11	Tectoridin	Flavonoids	611-40-5	336490	365190	161180	418240	467210	291470	797270	288350	327710	112420	231980	215020	284740	132300	318920	64261	224330	105580	326920	345740	260890
Lmnp002845	462.116	[M+H]+	C22H22O11	5,7,4'-Trihydroxy-6-methoxyflavone-8-C-β-D-glucoside	Flavonoids	-	25656000	26695000	25389000	25684000	25191000	28617000	31676000	24374000	30642000	19793000	23061000	20547000	17647000	17051000	25189000	21556000	27297000	25528000	26081000	32545000	28548000
pmb3012	462.116	[M-H]-	C22H22O11	Chrysoeriol-7-O-glucoside	Flavonoids	-	724460	563740	624210	163410	244300	277180	1023700	788640	1150100	209770	293290	236070	386660	223140	1282400	416240	577580	683860	1066900	992590	781950
pmb0629	462.116	[M+H]+	C22H22O11	Chrysoeriol-6-C-hexoside	Flavonoids	-	196290	167240	185770	316690	385430	240310	265570	65638	125000	9	9	9	269250	356700	246970	9	9	9	137860	244580	331680
Hmdn001667	464.06	[M-H]-	C20H16O13	Ellagicacid-4-O-β-D-galloyl-β-Dglucopyranoside	Tannins	-	6348400	7007500	7085500	7380800	9339400	8476900	3630900	5296600	3610700	5409900	7154400	5387900	6605900	7028400	5090300	5551900	5303800	7460600	10837000	8127800	5432100
Lmdp003286	464.095	[M+H]+	C21H20O12	Isohyperoside	Flavonoids	35589-21-0	27396000	26454000	29433000	36039000	32264000	31482000	22397000	22724000	20740000	23491000	25278000	24431000	29573000	26323000	26766000	22202000	21869000	22241000	32984000	30249000	32887000
Hmcn001884	464.095	[M-H]-	C21H20O12	6-Hydroxyluteolin 5-glucoside	Flavonoids	-	9818000	7411900	6473900	11026000	7503000	6762800	3501500	4635700	4158000	6659300	6207800	4830500	5343500	7682700	6288200	4844200	5311900	7925400	9051200	5239500	6890500
pmp001309	464.095	[M+H]+	C21H20O12	6-Hydroxykaempferol-7-O-glucoside	Flavonoids	-	1018600	1102400	962110	1406900	1320300	1156400	5679800	2147400	5261100	42895	38383	69838	338630	292190	920660	89634	63010	234600	657690	926020	465560
mws0061	464.095	[M-H]-	C21H20O12	Quercetin-3-O-β-D-Galactoside (Hyperin)	Flavonoids	482-36-0	950750	987680	849760	543700	542380	822100	916720	867320	1102600	581520	740600	578740	587500	521650	838330	706460	1045000	912210	918630	1368400	1159500
pmb3019	464.111	[M-H]-	C25H20O9	Chrysoeriol-O-homovanillic acid	Flavonoids	-	10360	9017.1	10100	9	9	9	20337	19702	21961	9	9	9	5782.8	3559.3	4509.9	4517.7	5472.1	7871.6	9	9	9
Lmzp002365	464.131	[M+H]+	C22H24O11	Hesperetin-7-O-glucoside	Flavonoids	31712-49-9	26622000	26195000	26656000	33055000	32119000	34933000	22196000	21707000	22055000	21760000	23722000	23962000	27852000	25974000	24212000	20405000	22230000	22086000	31569000	31018000	32283000
pme1598	464.132	[M-H]-	C22H24O11	Hesperetin 5-O-glucoside	Flavonoids	69651-80-5	7736300	4970700	6198800	8401600	9143800	6864900	4527100	3899900	3672900	7267400	6982200	6974000	6041800	6354100	4093100	4692300	3822700	5512100	8034300	5116300	5803600
pme3544	470.194	[M+H]+	C26H30O8	Limonin	Others	1180-71-8	32287000	31293000	31467000	25900000	4895000	15427000	15580000	2759000	9979900	30030000	27433000	33179000	32514000	29570000	30856000	37703000	37730000	28814000	28027000	37627000	31922000
mad2400	472.101	[M-H]-	C23H20O11	p-Coumaroylferuloyltartaric acid	Phenolic acids	-	684710	574710	585500	259210	198250	157250	1338900	987760	1014100	548730	436460	499920	282960	248950	343270	751540	631100	907920	340310	328410	654950
Lmzp003694	472.209	[M+H]+	C26H32O8	Obacunoic acid	Others	751-29-1	5990700	5728700	5706900	11011000	1980500	3462300	5089600	377450	2638900	3195400	2416800	5765700	3760200	1996100	2936500	9418100	12861000	1980400	5804300	9303900	11590000
pmb1912	473.166	[M+H]+	C20H23N7O7	10-Formyl-THF	Alkaloids	2800-34-2	4141800	4038800	4308400	9763400	11126000	10231000	3668000	2810400	3106100	1836700	2415300	2534300	3685200	3966900	4230400	548790	800700	583100	4017100	6206500	4283000
pmn001727	475.184	[M-H]-	C24H29NO9	N-(4-O-(β-D-Glucopyranosyl)-E-feruloyl)-tyramine	Alkaloids	-	53252	40433	30739	109930	178920	149370	9	9	9	9	9	9	9	9	9	9	9	9	9	9	9
pmb3007	476.095	[M-H]-	C22H20O12	Chrysoeriol-O-glucuronic acid	Flavonoids	-	21452	8796	19246	9	9	9	17455	20497	20436	17224	14528	20489	4477.3	9421.2	6861.9	20029	13736	23908	9	9	9
pmp000172	476.132	[M+H]+	C23H24O11	5,2'-Dihydroxy-7,8-dimethoxyflavone glycosides	Flavonoids	-	173920	187730	185750	54965	86546	83316	1006700	361320	450080	55814	47835	38213	46646	67956	115660	113560	137460	123300	108690	98196	115660
pmb0545	477.14	[M]+	C23H25O11+	Rosinidin O-hexoside	Flavonoids	-	1838200	1979900	1724400	1563900	1587500	2074100	1442400	1186900	1376400	2079700	2624300	2571100	942710	1023400	952440	2475900	2594700	2941300	1773000	2614400	1817400
Hmpp003242	478.101	[M+H]+	C22H22O12	Isorhamnetin-3-O-glucoside	Flavonoids	-	1200100	1428100	1151700	764680	877940	899290	1645000	1474900	1631800	574210	868560	709750	1192800	903990	1673700	697420	821430	1006200	2207300	2248300	1861300
Hmcp002298	478.111	[M+H]+	C22H22O12	Limocitrin-O-Pentoside	Flavonoids	-	65459	57696	82431	22230	19077	18515	151340	158500	120570	111970	117800	138060	24168	29627	38594	84948	118860	83466	37942	38010	42665
pmb0648	478.111	[M+H]+	C22H22O12	Isorhamnetin-C-hexoside	Flavonoids	-	54171	49090	57838	74791	63274	68135	50851	45235	42857	103030	92703	117100	25261	30199	34528	146820	113480	81500	24573	50302	35406
Lmnp002627	478.111	[M+H]+	C22H22O12	5,7,3',4'-Tetrahydroxy-6-methoxyflavone-8-C-β-D-glucoside	Flavonoids	-	33225	40309	47080	21087	39079	33226	34726	34452	28856	40848	93294	54654	31928	6745.6	27516	52875	70966	66074	18753	46403	21066
pmb3066	482.142	[M-H]-	C22H26O12	5-O-p-Coumaroyl shikimic acid O-hexoside	Phenolic acids	-	107400	97044	90783	192370	215580	275400	43607	44276	24850	9	9	9	216110	159580	251190	30510	42081	23851	144140	244970	116790
pmn001479	488.317	[M+CH3COOH-H]-	C30H48O5	Alisol F	Terpenoids	155521-45-2	4507.9	4014.8	4384.2	2389.1	3633.6	4277.6	4792.9	3149.7	3692.3	4959.1	4639.9	4796.4	4127.9	2514.7	2449.3	7421.6	7620.1	6860.1	9	9	9
Hmcp002268	492.126	[M+H]+	C23H24O12	Limocitrin 3-rhamnoside	Flavonoids	-	13196000	12367000	12217000	6123300	5950800	7290000	13595000	8149700	11443000	13705000	13409000	11893000	8686800	7407100	10994000	18353000	20148000	21781000	11999000	12409000	11146000
pmp000608	492.127	[M+H]+	C23H24O12	Orange Cassia-6-O-B-D-Glucoside	Quinones	-	13310000	12880000	12715000	5947500	6304200	7260600	14826000	8415600	12160000	13596000	14544000	12822000	8587700	7333300	11476000	18985000	21538000	22843000	12682000	12868000	11249000
pmb0736	492.127	[M+H]+	C23H24O12	Tricin 7-O-Glucoside	Flavonoids	32769-01-0	13362000	12677000	12714000	5636700	6125200	7037200	13465000	8278700	11369000	13216000	14177000	12481000	8906800	7238500	10587000	18631000	19877000	21593000	11714000	12627000	10873000
pmp001164	492.127	[M+H]+	C23H24O12	Iristectorin B	Flavonoids	94396-09-5	1364800	1352800	1395100	542680	659230	684110	1743000	1035800	1357000	1747500	2004100	1539300	899190	736840	1263500	2321800	2562700	2875700	1248100	1043300	1162300
Lmnp002961	492.127	[M+H]+	C23H24O12	5,3',4'-Trihydroxy-6,7-dimethoxyflavone-8-C-β-D-glucoside	Flavonoids	-	19099000	18023000	17579000	10815000	11475000	11925000	19710000	22187000	17547000	23146000	25154000	24383000	10146000	10352000	10509000	22450000	18777000	24387000	9590100	13763000	12517000
pmb3061	500.153	[M-H]-	C22H28O13	5-O-p-Coumaroyl quinic acid O-hexoside	Phenolic acids	-	15826	12586	12165	9278.1	9477.8	7547.5	12190	8544.5	12723	11578	11108	14011	5788.7	11556	4888.5	9094.5	9712.2	9396.9	18299	20126	14021
mad2394	502.111	[M-H]-	C24H22O12	Sinapoyl-p-coumaroyltartaric acid	Phenolic acids	-	600940	507710	475700	163320	143920	144330	771720	594570	571760	620940	883880	728460	145780	287340	202510	1142000	1082700	1215600	339060	219250	450450
pmb3000	504.127	[M-H]-	C24H24O12	Chrysoeriol-O-acetylhexoside	Flavonoids	-	1704800	2166000	2314000	11467000	8120000	13448000	174800	83048	203340	221190	376080	292890	474020	532740	785840	241510	292300	362250	771580	4302300	1526600
pmp000271	504.345	[M+H]+	C30H48O6	1β,2α,3α,19α-Tetrahydroxyurs-12-en-28-oic acid	Terpenoids	-	32553	25848	28820	46640	5211.1	11090	9	9	9	9889.4	6348.9	22271	27873	15370	24894	46650	44332	11159	28852	104140	64445
pmn001407	504.345	[M-H]-	C30H48O6	Platycogenic acid C	Terpenoids	26121-81-3	20288	16601	15214	17287	17849	25882	6983.4	7825.9	9148.4	13431	29357	46792	15850	14338	14311	5359.3	6070.4	5087.7	19882	14812	18663
pmb3026	506.106	[M-H]-	C23H22O13	Quercetin-O-acetylhexoside	Flavonoids	-	115230	165430	85542	391600	143030	494980	33947	69371	67348	61248	88760	100070	118530	151950	81659	36835	72295	118620	306420	303010	192570
pmp000013	506.142	[M+H]+	C24H26O12	Eupatilin 3-glucoside	Flavonoids	-	7686500	7198000	7788900	5098000	5262000	6099600	4556500	2331000	3249700	5520800	6139900	5144200	5709100	5039400	6023500	10685000	12105000	12349000	6948700	9404000	7894900
Hmcp002399	508.121	[M+H]+	C23H24O13	Limocitrin 3-glucoside	Flavonoids	-	439990	411240	346140	345070	422730	421950	181020	176850	462680	321120	199610	302510	617950	662110	454830	375880	655250	487210	1043000	936640	811410
pme2181	514.22	[M-H]-	C28H34O9	Nomilin	Others	1063-77-0	7242400	5823700	6381800	10815000	867940	1563300	2101700	461210	1922500	1945900	1212600	4189200	6153100	2060200	5856600	9092100	11942000	2080700	7154400	13715000	11828000
pmn001384	516.127	[M-H]-	C25H24O12	Isochlorogenic acid C	Phenolic acids	57378-72-0	92422	89009	93592	131590	155780	225480	9	9	9	9	9	9	115150	112270	124580	9	9	9	64850	84069	61234
Li512115	516.127	[M-H]-	C25H24O12	3,4-Dicaffeoylquinic acid	Phenolic acids	14534-61-3	90030	63404	83064	131920	170260	154500	9	9	9	9	9	9	113830	99024	111480	41400	81949	35821	101770	99733	87304
pmn001458	518.164	[M-H]-	C22H30O14	Sibiricose A5	Phenolic acids	107912-97-0	654200	663430	653650	689890	557210	613790	622060	565080	610260	196660	175160	168770	650370	703510	664590	384410	483180	396020	1249200	995390	1254200
pmp000530	518.179	[M+H]+	C26H30O11	Phellodendroside	Flavonoids	40451-69-2	186030	183090	245640	484710	579350	664290	24352	28740	55342	9	9	9	163850	146120	181680	9	9	9	58553	349810	140650
pmn001378	520.194	[M-H]-	C26H32O11	Terpineol monO-glucoside	Lignans and Coumarins	-	338760	346840	378460	918780	1269500	1075900	48593	21642	31249	98648	41466	69020	469100	265120	369970	119230	149390	75514	485040	350870	667880
pmb3041	522.101	[M-H]-	C23H22O14	Tricin O-saccharic acid	Flavonoids	-	445660	396920	482340	471000	682770	367670	164780	71869	130390	155610	91241	106340	442190	743200	580860	261600	263650	237100	934080	850120	793520
pmp001165	522.137	[M+H]+	C24H26O13	Iridin	Flavonoids	491-74-7	96757	92339	113990	39589	76956	78279	18427	18076	28745	71433	64097	47867	45294	61883	70600	183800	221000	194170	158690	153090	136590
pmb2833	530.164	[M-H]-	C23H30O14	3-O-Feruloyl quinic acid glucoside	Phenolic acids	-	12278	9494	9659.8	11083	21819	20919	9	9	9	9	9	9	11832	6701.2	11502	9	9	9	18585	23029	11617
Lmhn003801	532.122	[M-H]-	C25H24O13	Feruloylsinapoyltartaric acid	Phenolic acids	-	1789500	1781900	1481200	1847800	1629800	2133100	1444800	1020400	1306300	1542700	1712300	1666400	892640	1000500	1034200	1801900	2397200	1974800	1693500	2436700	2040800
Lmzn003953	532.231	[M-H]-	C28H36O10	Nomilinic acid	Others	125107-15-5	3362600	3128100	3001200	884640	179810	250430	2569200	516210	1839900	1811800	1732900	2717800	3070200	1494600	2647200	6040700	8223200	2137500	2905100	5024000	3557400
pmn001672	548.174	[M-H]-	C23H32O15	β-D-Furanofructosyl-α-D-(3-mustard acyl)glucoside	Phenolic acids	-	90035	76722	90029	124310	173020	147910	121530	174690	103510	9	9	9	161770	156330	217080	9	9	9	108960	78102	98052
pmb2979	550.132	[M-H]-	C25H26O14	Hesperetin O-malonylhexoside	Flavonoids	-	138480	90160	109460	174120	190970	282670	75620	101800	64324	60000	54569	23484	245250	146210	189510	54357	88785	83720	264430	183620	217790
Hmln002355	550.204	[M-H]-	C27H34O12	5'-Methoxymatairesinoside	Lignans and Coumarins	1691201-82-7	177100	175700	211470	168810	159490	195500	211600	197360	234880	116820	165530	103930	202890	169150	249240	148250	144020	135440	172360	170700	168110
pmn001445	566.121	[M-H]-	C32H22O10	Isoginkgetin	Flavonoids	548-19-6	2032.8	2381.5	2277.1	1924.7	1670.2	1572.7	1681	1828.4	1980	3128.8	3173.2	3223.5	1550.6	1026.1	2108.9	2970.5	3488.8	3668.6	1284.8	1749.3	1818.4
pmp000274	578.142	[M+H]+	C30H26O12	Procyanidin B3	Tannins	23567-23-9	87901	117020	69881	73137	60290	62899	87647	82193	102900	38874	67067	99079	51428	54822	78071	52827	58716	55638	52935	83335	80522
mws0046	580.179	[M-H]-	C27H32O14	Naringin	Flavonoids	10236-47-2	474310	430560	358390	72278	69301	66509	366880	374380	382730	617030	573050	547460	92249	155180	161250	924850	1008100	1043800	343770	342000	339930
mws1066	580.179	[M-H]-	C27H32O14	Narirutin	Flavonoids	14259-46-2	511320	447580	530150	1371300	979100	907990	95730	227210	134660	459330	332150	431220	192980	276310	145950	95287	136250	151680	451060	1265000	571940
pmn001475	582.158	[M-H]-	C26H30O15	Polygalaxanthone V	Others	-	1833500	1457800	1816200	3158800	3609800	2903900	248700	760790	376830	1522800	990850	1304700	439000	601500	432790	354720	413090	540870	2221000	3581800	2122300
Lmmp003217	594.137	[M+H]+	C30H26O13	Kaempferol-3-O-β-D-(6''-O-(E)-p-coumaroyl)glucopyranoside	Flavonoids	-	16323	21077	23243	31047	22133	25373	29290	34084	22228	33933	40930	50448	14044	9199.3	16400	37316	20496	37192	11798	16276	18223
pmb2586	594.137	[M-H]-	C30H26O13	Gallocatechin-catechin	Flavonoids	-	660780	618880	684690	709800	823740	862380	873830	531270	776740	385860	490930	482160	366770	695600	556120	367100	551510	509400	1318800	524970	981900
mws1290	594.137	[M-H]-	C30H26O13	Tiliroside	Flavonoids	20316-62-5	24461000	23049000	23860000	35396000	33692000	34760000	8021600	12311000	8464000	16438000	17405000	19913000	10461000	14959000	11134000	6649400	8043200	8857700	36126000	36296000	32213000
Lmbp003230	594.158	[M+H]+	C27H30O15	Kaempferol-3-O-neohesperidoside	Flavonoids	32602-81-6	16567	27030	13702	14778	23834	18936	18753	22446	23806	23112	17997	21907	8807.4	18556	19103	22869	12554	18701	23258	16166	17158
pmn001713	594.158	[M-H]-	C27H30O15	Luteolin-7-O-rutinoside	Flavonoids	3563-98-2	12295000	10666000	11430000	11914000	11062000	12878000	11735000	12855000	12180000	11721000	11578000	10500000	9134400	9658100	10659000	10591000	12941000	12605000	8469700	10500000	8150200
pme0369	594.158	[M-H]-	C27H30O15	Kaempferol-3-O-rutinoside(Nicotiflorin)	Flavonoids	17650-84-9	12620000	15460000	14889000	18650000	16763000	18225000	16996000	12045000	18297000	8595200	9313500	9359400	10379000	13464000	15046000	9609700	12896000	12109000	24698000	12286000	20730000
pme1665	594.158	[M-H]-	C27H30O15	Isovitexin 7-O-glucoside(Saponarin)	Flavonoids	20310-89-8	495930	431820	503090	576480	548750	547660	526310	557460	587060	466180	596000	485670	460550	470010	317450	537910	626530	657250	288390	400290	376100
pme1605	594.158	[M-H]-	C27H30O15	Kaempferol-3-O-robinobioside(Biorobin)	Flavonoids	17297-56-2	18385000	16784000	18661000	20366000	18497000	21376000	20143000	12497000	18289000	9515700	11682000	10388000	10618000	18202000	15338000	11691000	14519000	13442000	25087000	12973000	21254000
mws0791	594.195	[M-H]-	C28H34O14	Poncirin(Isosakuranetin-7-neohesperidoside)	Flavonoids	14941-08-3	23546000	23841000	21102000	36196000	37363000	33474000	8300100	13449000	8792800	15827000	15094000	17710000	10223000	14728000	10385000	7291600	6620800	8978400	35309000	34576000	30045000
pmp001015	596.174	[M+H]+	C27H32O15	Polygalaxanthone IV	Others	-	12655	11051	9466.5	9	9	9	9	9	9	21667	34469	39218	9	9	9	9	9	9	11805	14993	9189.6
mws1519	596.174	[M-H]-	C27H32O15	Eriocitrin	Flavonoids	13463-28-0	6668000	6045200	6533400	8936000	7280800	9356900	3796500	4166500	4414300	4657100	5690600	5089200	3015100	3648900	3937600	3700200	4312400	4409300	8429100	9665700	10361000
pmb3002	608.174	[M-H]-	C28H32O15	Chrysoeriol-7-O-rutinoside	Flavonoids	-	18206000	18396000	17371000	14887000	16954000	14584000	33188000	19693000	32247000	13764000	16597000	13876000	17021000	14445000	21928000	14008000	15378000	13207000	33823000	20803000	22669000
mws0059	610.153	[M-H]-	C27H30O16	Quercetin-3-O-rutinoside (Rutin)	Flavonoids	153-18-4	3117400	3076900	2314000	9	9	9	12357000	5489700	18350000	9	9	9	9	9	9	9	277470	453460	9	9	9
pmn001583	610.153	[M-H]-	C27H30O16	Quercetin-3-O-robinobioside	Flavonoids	52525-35-6	99264	86423	101720	44441	103640	104660	143330	161190	262300	4875.4	11804	3532	96955	59944	164400	4798.1	18411	37174	156720	151990	82961
mws0036	610.19	[M-H]-	C28H34O15	Hesperidin	Flavonoids	520-26-3	2849800	3089600	3108600	2993100	4228500	4047700	1681500	1806300	2090200	2009300	2281300	2576100	2321100	2099500	2327700	1805900	1813000	2198900	4076900	2729100	4397600
pme0001	610.19	[M-H]-	C28H34O15	Hesperetin 7-O-neohesperidoside(Neohesperidin)	Flavonoids	13241-33-3	2987000	2907400	2969700	4315600	3653800	4264000	1977400	1931200	2048800	2187300	1904100	2559100	2128800	2899800	2285300	1618900	1955100	2044400	4189400	2727200	4106700
pmn001474	612.169	[M-H]-	C27H32O16	Polygalaxanthone VII	Others	-	9243500	9929400	9094400	15017000	14259000	11407000	7495500	7104700	7135500	7285600	6672000	7612400	7768700	10032000	7962700	6164600	6227900	7538300	13595000	9355200	13556000
Rfmb26201	622.226	[M-H]-	C30H38O14	Syringaresinol-aceGlu	Lignans and Coumarins	-	26498	22382	21538	97447	85113	120010	9	9	9	9	9	9	6924.4	7389	10401	9	9	9	11737	23506	7668.5
Lnrp002670	624.169	[M+H]+	C28H32O16	Isorhamnetin-glc-rha	Flavonoids	-	119560	102590	119660	9	9	9	416750	541550	459450	35048	51731	25378	10026	14784	26719	29694	16733	68037	46287	31280	20420
Lmhp003217	624.169	[M+H]+	C28H32O16	2'-Hydoxy,5-methoxy Genistein-O-rhamnosyl-glucoside	Flavonoids	-	147270	126260	146580	86049	18996	41831	101550	118260	165150	312860	375280	309770	46816	40590	43573	283110	228190	228060	34943	73839	56073
GQ512002	624.169	[M-H]-	C28H32O16	Isorhamnetin-3-O-rutinoside (Narcissin)	Flavonoids	604-80-8	3447400	4014400	3606500	4237800	4061500	4554500	5668000	2574600	7278000	798930	942600	947760	4489000	3744400	4656400	1301000	1293800	1940400	5743800	5002700	6136000
pmb0645	626.185	[M+H]+	C28H34O16	6-C-Hexosyl-hesperetin O-hexoside	Flavonoids	-	29880	14400	14415	15202	23592	26916	29417	35004	36017	20416	25944	26187	13326	13518	22343	15187	21477	26670	16606	20383	16326
pmn001406	696.408	[M-H]-	C37H60O12	3-O-β-D-glucopyranosyl platycodigenin methylester	Terpenoids	-	3623.4	3228	3489.8	9	9	9	5328.2	4180.2	5313.4	3264.7	2709.6	2572.1	2918.5	2457.9	1934.8	2697.9	3998.5	2635.4	7221.4	6697.2	7356.4
mws1035	740.216	[M+H]+	C33H40O19	Robinin(Kaempferol-3-O-gal-rham-7-O-rham)	Flavonoids	301-19-9	51952	32448	42457	103750	95112	131760	11999	10193	7181.6	30545	23305	40707	80228	94431	60935	19181	25872	25497	109050	75368	61018
Lmzn001875	742.232	[M-H]-	C33H42O19	Narirutin 4'-glucoside	Flavonoids	-	138160	118760	113160	344930	283840	374360	17728	28025	19348	67633	61299	62270	50780	91583	56305	50505	42820	65130	168280	269650	165520
pmp001105	756.211	[M+H]+	C33H40O20	Kaempferol-3-O-neohesperidoside-7-glucoside	Flavonoids	-	32990	26805	26413	15389	9545.8	24238	15356	47563	85676	37125	41921	42558	18447	19206	18556	29183	25691	37443	9925.3	10148	20415
pmb0639	756.211	[M+H]+	C33H40O20	8-C-Hexosyl-apigenin O-hexosyl-O-hexoside	Flavonoids	-	25380	22605	33675	29787	32182	43860	29610	36279	37414	22505	14088	19477	28121	23793	35212	23993	25459	32762	18938	23623	16054
Lmhp002508	756.211	[M+H]+	C33H40O20	Quercetin-O-glucoside-rhamnoside-rhamnoside	Flavonoids	-	16603	9960.8	15395	9	9	9	35251	13431	37351	9	9	9	9	9	9	9	9	9	22243	2497.2	9253.2
pmb0613	756.211	[M+H]+	C33H40O20	Apigenin 6-C-hexosyl-8-C-hexosyl-O-hexoside	Flavonoids	-	14389	12376	9871.4	8591.7	11890	15036	4507.3	6904.8	10275	8206.3	8404.5	10099	20450	13421	16144	11636	13192	15052	4839.9	9860.4	6876.6
pmp001107	756.211	[M+H]+	C33H40O20	Kaempferol-3-O-rutinoside-7-glucoside	Flavonoids	-	44034	26267	41598	19118	20568	18025	60066	76345	67901	45296	41713	42112	12473	4633.9	17875	30295	18465	14860	19219	10224	17128
pmb0678	770.206	[M+H]+	C37H38O18	8-C-Hexosyl-apigenin O-feruloylhexoside	Flavonoids	-	34824	36888	39579	37002	32637	32590	25791	37209	35001	53070	44179	26817	18001	25790	29091	53858	60911	51950	30860	28186	27563
GQ512001	772.206	[M-H]-	C33H40O21	Quercetin-O-rutinoside-hexose	Flavonoids	-	66287	52514	66195	9	9	9	167180	30267	254580	9	9	9	45058	10885	131890	23661	31788	62846	117010	73157	64310
pmp001314	772.206	[M+H]+	C33H40O21	6-Hydroxykaempferol-3-O-rutin-6-O-glucoside	Flavonoids	-	68866	54151	63129	34911	34433	27699	44520	22637	32586	60447	52100	48617	32985	25372	56828	44451	36419	34575	103090	70897	89641
pmb2997	800.201	[M-H]-	C34H40O22	Chrysoeriol-O-hexosyl-O-hexosyl-O-Glucuronic acid	Flavonoids	-	27385	41239	25034	7873	10150	11517	59245	31202	43144	39604	32060	29100	28258	26379	10209	21284	22687	32820	61875	56910	50499
pmb0666	800.216	[M+H]+	C38H40O19	6-C-Hexosyl-apigenin O-sinapoylhexoside	Flavonoids	-	59987	65881	65352	9	9	9	25733	17326	34458	38746	42863	40198	27775	21292	28250	67456	104000	103250	32743	30247	20521
pmb0677	830.227	[M+H]+	C39H42O20	C-Hexosyl-chrysoeriol O-sinapoylhexoside	Flavonoids	-	32931	37997	34076	9	9	9	199170	92979	128900	9	9	9	30274	12590	71041	7356.9	14681	30605	58045	9617.6	19280
pmp000130	886.274	[M+H]+	C39H50O23	Natsudaidain 3-O-(5-glucosyl-3-hydroxy-3-methylglutarate)-glucoside)	Flavonoids	-	43804	54893	45133	192630	187440	204820	28423	23392	23218	21612	21359	17880	36019	40445	29680	11937	22686	12905	53368	55314	44245
