# Supplementary material for: Discovery of the key active compounds in Citri Reticulatae Pericarpium (Citrus reticulata “Chachi”) and their therapeutic potential for the treatment of COVID-19 based on comparative metabolomics and network pharmacology
Source: Front Pharmacol. 2022 Nov 23;13:1048926. doi: 10.3389/fphar.2022.1048926 (PMC9727096; doi:10.3389/fphar.2022.1048926)
Supplement: Supplementary file 2 [file Table3.xlsx]

## Sheet: Sheet1
Table S3 Differential metabolites in the comparision of GCP1 vusus GCP3
Index	Formula	Compounds	Class I	VIP	Fold_Change	LogFC	Type
mws4052	C4H7NO2	1-Aminocyclopropane-1-carboxylic acid	Others	1.03592	3.31159	1.72752	up
pme3011	C4H9NO2	γ-Aminobutyric acid	Others	1.49947	0.0850604	-3.55537	down
mws0574	C4H8O3	α-Hydroxyisobutyric acid	Others	1.06018	3.38447	1.75893	up
pme2433	C4H11NO2	Diethanolamine	Others	1.17662	0.218061	-2.19719	down
mws1358	C6H6O2	Pyrocatechol	Phenolic acids	2.60887	1629.22	10.67	up
mws0177	C5H4O3	2-Furanoic acid	Others	1.38993	8.12868	3.02302	up
pmb1096	C8H7N	Indole	Alkaloids	1.0171	0.321703	-1.6362	down
mws0236	C2H7NO3S	2-Aminoethanesulfonic acid	Others	2.41398	0.00158994	-9.29681	down
mws0345	C6H11NO2	Pipecolinic acid	Others	1.19954	4.9947	2.3204	up
pme2693	C6H14N2O	N-Acetylputrescine	Alkaloids	1.58492	0.0654762	-3.93288	down
pmb0501	C5H14N4	Agmatine	Alkaloids	1.4188	0.111413	-3.16601	down
mws1503	C9H8O	Cinnamaldehyde	Phenolic acids	1.30042	0.113858	-3.1347	down
mws1336	C7H7NO2	4-Aminobenzoic acid	Phenolic acids	1.08758	0.264896	-1.9165	down
pme3207	C6H6O4	Trans,trans-Muconic acid	Others	1.03939	3.77253	1.91553	up
pmb0764	C6H9NOS	4-Methyl-5-thiazoleethanol	Others	1.26314	5.64469	2.49689	up
mws0017	C7H19N3	Spermidine	Alkaloids	1.25486	0.178712	-2.48429	down
pme3154	C6H12O4	(Rs)-Mevalonic acid	Others	3.08701	30637.8	14.903	up
mws0921	C9H10O2	p-Coumaryl alcohol	Phenolic acids	1.45066	0.0940925	-3.40978	down
mws0444	C7H7NO3	3-Aminosalicylic acid	Phenolic acids	1.08825	3.73443	1.90089	up
mws0005	C10H12N2	Tryptamine	Alkaloids	3.55803	1.00438e-06	-19.9253	down
Zmhn001420	C8H6O4	5,7-Dyhydroxy-1(3H)-isobenzofuran-one	Others	3.14098	44004.4	15.4254	up
pme2024	C10H12N2O	Serotonin	Alkaloids	3.04458	4.04682e-05	-14.5929	down
pme2244	C11H11NO2	3-Indolepropionic acid	Alkaloids	1.09284	0.268657	-1.89616	down
mws0277	C7H12O6	Kinic acid	Others	1.0195	3.10233	1.63335	up
mws0853	C11H14O4	Sinapyl alcohol	Phenolic acids	3.08101	29789.3	14.8625	up
Lmhn003240	C11H10O6	Benzoylmalic acid	Phenolic acids	1.19885	0.208889	-2.25919	down
pmp001101	C15H15NO2	N-Methylflindersine	Alkaloids	1.13857	4.16835	2.05948	up
pmp000478	C14H17NO3	N-isobutyl-3(3,4-methylenedioxyphenyl)-2E-trienamide	Alkaloids	2.64214	1934.85	10.918	up
pmp000086	C13H16O6	1-Feruloyl-sn-glycerol	Phenolic acids	1.30817	0.148091	-2.75545	down
Lmhn001650	C11H10O8	p-Hydroxybenzoyltartaric acid	Phenolic acids	2.74086	3541.41	11.7901	up
pmp000344	C15H10O5	3',4',7-Trihydroxyflavone	Flavonoids	2.80702	5102.41	12.317	up
pmp000460	C17H17NO3	N-cis-Paprazine	Alkaloids	2.60676	0.000623125	-10.6482	down
Hmbp002730	C15H10O6	Isoscutellarein	Flavonoids	1.04554	0.304009	-1.71782	down
pme0088	C15H10O6	Luteolin	Flavonoids	1.08114	4.39748	2.13668	up
Lmgn002843	C15H10O6	2'-Hydroxyisoflavone	Flavonoids	1.11351	4.83173	2.27254	up
pme3279	C15H10O6	2'-Hydroxygenistein	Flavonoids	1.25542	0.177452	-2.4945	down
mws0064	C15H12O6	Eriodictyol	Flavonoids	1.03884	3.43552	1.78053	up
mws0054	C15H14O6	Catechin	Flavonoids	2.9797	15142.6	13.8863	up
Zmhn001926	C13H16O8	Salicylic acid O-glycoside	Phenolic acids	1.1158	0.253396	-1.98053	down
pmb3079	C8H16NO9P	N-Acetyl-D-glucosamine 1-phosphate	Others	2.38566	0.00203671	-8.93955	down
mws1349	C18H39NO2	D-erythro-sphinganine	Alkaloids	2.32814	0.00279278	-8.48408	down
pmp000801	C19H20O4	Isobavachalcone A	Flavonoids	2.37993	520.93	9.02494	up
pmp001255	C18H19NO4	N-Trans-feruloyltyramine	Alkaloids	2.59824	0.000660324	-10.5645	down
pmp000002	C17H14O6	Ladanein	Flavonoids	1.37255	10.7993	3.43287	up
mws0066	C16H12O7	Isorhamnetin	Flavonoids	1.21728	6.55195	2.71192	up
pmb2871	C13H16O9	2,5-Dihydroxy benzoic acid O-hexside	Phenolic acids	1.128	0.244444	-2.03242	down
pmp001010	C17H16O6	1,2,3,7-Tetramethoxyxanthone	Others	2.4797	964.322	9.91337	up
pmb0235	C19H14O5	O-Feruloyl coumarin	Lignans and Coumarins	1.15596	4.36586	2.12627	up
YC512115	C19H20N2O3	Nicotine-Hex	Alkaloids	1.18854	4.68491	2.22802	up
Hmcp003223	C17H14O8	Limocitrin	Flavonoids	3.00253	18153	14.1479	up
mws1002	C17H14O8	Syringetin	Flavonoids	1.2359	5.98069	2.58031	up
mws1077	C16H18O9	Scopolin	Lignans and Coumarins	1.18604	0.156106	-2.6794	down
pmp000009	C18H16O8	Centaureidin	Flavonoids	2.46268	718.359	9.48856	up
pmb0752	C17H20O9	3-O-Feruloyl quinic acid	Phenolic acids	1.02205	0.294828	-1.76205	down
pmp000367	C22H26O5	Iso-glyasperin D	Flavonoids	2.55933	0.000760726	-10.3603	down
pmp001132	C22H34NO4+	N-isopentenyl-6	Alkaloids	1.18615	4.68246	2.22727	up
pmp000061	C22H29NO5	Bisdehydrostemoninine B	Alkaloids	2.74149	3450.37	11.7525	up
Lmzn001582	C18H28O9	5'-Glucopyranosyloxyjasmanic acid	Phenolic acids	1.11673	0.257734	-1.95604	down
pmp000383	C21H22O9	Liquiritin	Flavonoids	1.12179	0.252537	-1.98543	down
pme0321	C21H20O10	Kaempferol-7-O-rhamnoside	Flavonoids	1.26127	0.16678	-2.58398	down
mad2116	C22H18O10	Di-p-Coumaroyltartaric acid	Phenolic acids	1.46132	0.0994297	-3.33018	down
pmp000528	C26H30O7	Obacunone	Others	1.0332	3.45157	1.78725	up
pmb3019	C25H20O9	Chrysoeriol-O-homovanillic acid	Flavonoids	2.3949	513.037	9.00292	up
pmn001727	C24H29NO9	N-(4-O-(β-D-Glucopyranosyl)-E-feruloyl)-tyramine	Alkaloids	2.98764	6.16129e-05	-13.9864	down
pmb3007	C22H20O12	Chrysoeriol-O-glucuronic acid	Flavonoids	2.46543	768.904	9.58666	up
pmb3000	C24H24O12	Chrysoeriol-O-acetylhexoside	Flavonoids	1.63221	0.0542637	-4.20387	down
pmp000530	C26H30O11	Phellodendroside	Flavonoids	1.06736	0.284462	-1.81369	down
Lmzn003953	C28H36O10	Nomilinic acid	Others	1.24004	5.48491	2.45547	up
mws1066	C27H32O14	Narirutin	Flavonoids	1.22536	0.188817	-2.40494	down
pmn001475	C26H30O15	Polygalaxanthone V	Others	1.31482	0.152317	-2.71485	down
mws0791	C28H34O14	Poncirin(Isosakuranetin-7-neohesperidoside)	Flavonoids	1.00542	0.330141	-1.59885	down
Rfmb26201	C30H38O14	Syringaresinol-aceGlu	Lignans and Coumarins	1.51644	0.0816816	-3.61385	down
Lnrp002670	C28H32O16	Isorhamnetin-glc-rha	Flavonoids	2.62208	1908.48	10.8982	up
pmn001406	C37H60O12	3-O-β-D-glucopyranosyl platycodigenin methylester	Terpenoids	2.26989	270.785	8.08101	up
Lmzn001875	C33H42O19	Narirutin 4'-glucoside	Flavonoids	1.21544	0.198048	-2.33608	down
GQ512001	C33H40O21	Quercetin-O-rutinoside-hexose	Flavonoids	2.76428	6956.78	12.7642	up
pmb0666	C38H40O19	6-C-Hexosyl-apigenin O-sinapoylhexoside	Flavonoids	2.70865	2863.59	11.4836	up
pmb0677	C39H42O20	C-Hexosyl-chrysoeriol O-sinapoylhexoside	Flavonoids	2.72578	4218.7	12.0426	up
pmp000130	C39H50O23	Natsudaidain 3-O-(5-glucosyl-3-hydroxy-3-methylglutarate)-glucoside)	Flavonoids	1.25389	0.181477	-2.46214	down
