# Supplementary material for: Discovery of the key active compounds in Citri Reticulatae Pericarpium (Citrus reticulata “Chachi”) and their therapeutic potential for the treatment of COVID-19 based on comparative metabolomics and network pharmacology
Source: Front Pharmacol. 2022 Nov 23;13:1048926. doi: 10.3389/fphar.2022.1048926 (PMC9727096; doi:10.3389/fphar.2022.1048926)
Supplement: Supplementary file 4 [file Table4.xlsx]

## Sheet: Sheet1
Table S4 Differential metabolites in the comparision of GCP3 vusus GCP5
Index	Formula	Compounds	Class I	VIP	Fold_Change	LogFC	Type
mws0574	C4H8O3	α-Hydroxyisobutyric acid	Others	1.23343	7.6105	2.92799	up
mws1358	C6H6O2	Pyrocatechol	Phenolic acids	2.40745	2171.78	11.0847	up
mws0601	C5H5NO2	Pyrrole-2-carboxylic acid	Others	1.38601	13.0587	3.70694	up
mws0177	C5H4O3	2-Furanoic acid	Others	1.35018	11.1745	3.48214	up
mws0345	C6H11NO2	Pipecolinic acid	Others	1.25939	9.03716	3.17587	up
mws0425	C5H6O4	Citraconic acid	Others	1.08538	4.86212	2.28159	up
mws1503	C9H8O	Cinnamaldehyde	Phenolic acids	2.58136	0.000116096	-13.0724	down
pmb0764	C6H9NOS	4-Methyl-5-thiazoleethanol	Others	1.24575	7.88278	2.9787	up
pme3154	C6H12O4	(Rs)-Mevalonic acid	Others	2.84352	45268.1	15.4662	up
mws1379	C9H12N2	Nornicotine	Alkaloids	1.16764	6.28048	2.65088	up
mws0921	C9H10O2	p-Coumaryl alcohol	Phenolic acids	2.6866	6.66705e-05	-13.8726	down
mws0444	C7H7NO3	3-Aminosalicylic acid	Phenolic acids	1.22305	8.01919	3.00346	up
mws0885	C7H6O4	2,4-Dihydroxy benzoic acid	Phenolic acids	2.77985	3.58647e-05	-14.7671	down
mws0005	C10H12N2	Tryptamine	Alkaloids	3.21812	1.00438e-06	-19.9253	down
Zmhn001420	C8H6O4	5,7-Dyhydroxy-1(3H)-isobenzofuran-one	Others	2.80742	34263.3	15.0644	up
mws0620	C11H14N2	N-Methyltryptamine	Alkaloids	1.10068	0.189193	-2.40207	down
pme2024	C10H12N2O	Serotonin	Alkaloids	2.45694	0.0013975	-9.48293	down
pme2836	C10H11NO2	5-Hydroxytryptophol	Alkaloids	2.55552	5792.52	12.5	up
pme2993	C10H8O4	Scopoletin(7-Hydroxy-5-methoxycoumarin)	Lignans and Coumarins	1.05974	0.168897	-2.56579	down
Hmdp002169	C10H8O4	6-Hydroxy-7-methoxy-coumarin	Lignans and Coumarins	1.02939	0.183449	-2.44655	down
mws0853	C11H14O4	Sinapyl alcohol	Phenolic acids	2.58722	7297.04	12.8331	up
Hmcp001824	C12H8N2O2	Ailanindole	Alkaloids	3.13706	474737	18.8568	up
mws0677	C12H14N2O2	N-Acetyl-5-hydroxytryptamine	Alkaloids	2.62436	0.000106555	-13.1961	down
mws4174	C8H15NO6	N-Acetyl-β-D-mannosamine	Others	2.27281	0.000920895	-10.0847	down
pmp000253	C12H16O4	Senkyunolide H	Others	2.74041	21055.6	14.3619	up
pmp001101	C15H15NO2	N-Methylflindersine	Alkaloids	1.23723	7.72929	2.95034	up
pmp000478	C14H17NO3	N-isobutyl-3(3,4-methylenedioxyphenyl)-2E-trienamide	Alkaloids	2.60973	8559.85	13.0634	up
Lmhn001650	C11H10O8	p-Hydroxybenzoyltartaric acid	Phenolic acids	2.4254	2646.22	11.3697	up
pmp000344	C15H10O5	3',4',7-Trihydroxyflavone	Flavonoids	2.55738	5809.15	12.5041	up
pmp001245	C15H22NO4+	Feruloylcholine	Alkaloids	1.2925	9.29916	3.2171	up
pmp000460	C17H17NO3	N-cis-Paprazine	Alkaloids	2.35808	0.000623125	-10.6482	down
mws0054	C15H14O6	Catechin	Flavonoids	2.77625	27943	14.7702	up
pmp001204	C17H14O5	Apigenin-7,4'-dimethylether	Flavonoids	2.14659	0.00222177	-8.81408	down
Zmhn001926	C13H16O8	Salicylic acid O-glycoside	Phenolic acids	2.83657	2.33281e-05	-15.3876	down
pmp000801	C19H20O4	Isobavachalcone A	Flavonoids	2.23754	836.481	9.70819	up
pmp001255	C18H19NO4	N-Trans-feruloyltyramine	Alkaloids	2.35037	0.000660324	-10.5645	down
pmp000002	C17H14O6	Ladanein	Flavonoids	1.59677	40.3577	5.33477	up
mws0066	C16H12O7	Isorhamnetin	Flavonoids	1.36773	20.8458	4.38168	up
pmb2871	C13H16O9	2,5-Dihydroxy benzoic acid O-hexside	Phenolic acids	1.3004	0.10741	-3.2188	down
pmp001010	C17H16O6	1,2,3,7-Tetramethoxyxanthone	Others	2.41105	2933.47	11.5184	up
YC512115	C19H20N2O3	Nicotine-Hex	Alkaloids	1.00565	3.93218	1.97533	up
Lmtn002565	C14H18O9	1'-O-Vanilloyl-β-D-glucoside	Phenolic acids	1.17935	7.67269	2.93973	up
pmp001012	C17H16O7	6-Hydroxy-1,2,3,7-tetramethoxy-xanthone	Others	1.25333	9.93972	3.31321	up
Hmcp003223	C17H14O8	Limocitrin	Flavonoids	2.80572	34628.1	15.0797	up
mws1002	C17H14O8	Syringetin	Flavonoids	1.34315	11.8792	3.57037	up
pmp000009	C18H16O8	Centaureidin	Flavonoids	2.23222	779.5	9.60641	up
pmp000367	C22H26O5	Iso-glyasperin D	Flavonoids	2.31514	0.000760726	-10.3603	down
pmp001132	C22H34NO4+	N-isopentenyl-6	Alkaloids	1.12342	5.42754	2.4403	up
pmp000056	C22H27NO5	16,17-Didehydro-16(E)-stemofoline/16,17-didehydro-(4E)-(16E)-stemofoline	Alkaloids	2.40427	2120.33	11.0501	up
pmp000061	C22H29NO5	Bisdehydrostemoninine B	Alkaloids	2.49462	3825.67	11.9015	up
Lmzn001582	C18H28O9	5'-Glucopyranosyloxyjasmanic acid	Phenolic acids	1.24734	0.126969	-2.97745	down
pmp000528	C26H30O7	Obacunone	Others	1.33972	10.1157	3.33853	up
mws0351	C22H18O11	Gallate catechin gallate	Flavonoids	2.25614	0.000843505	-10.2113	down
pmb3012	C22H22O11	Chrysoeriol-7-O-glucoside	Flavonoids	1.02591	4.14875	2.05268	up
pmn001727	C24H29NO9	N-(4-O-(β-D-Glucopyranosyl)-E-feruloyl)-tyramine	Alkaloids	2.70238	6.16129e-05	-13.9864	down
pmn001479	C30H48O5	Alisol F	Terpenoids	2.11159	0.00262128	-8.57551	down
pmb3000	C24H24O12	Chrysoeriol-O-acetylhexoside	Flavonoids	1.09812	0.199803	-2.32335	down
Lmzn003953	C28H36O10	Nomilinic acid	Others	1.28816	8.73578	3.12694	up
mws0046	C27H32O14	Naringin	Flavonoids	1.09745	4.92916	2.30134	up
pmp001015	C27H32O15	Polygalaxanthone IV	Others	2.32685	1332.87	10.3803	up
Rfmb26201	C30H38O14	Syringaresinol-aceGlu	Lignans and Coumarins	1.21224	0.141823	-2.81783	down
Lnrp002670	C28H32O16	Isorhamnetin-glc-rha	Flavonoids	2.47752	3629.15	11.8254	up
pmn001406	C37H60O12	3-O-β-D-glucopyranosyl platycodigenin methylester	Terpenoids	2.24404	787.963	9.62198	up
Lmhp002508	C33H40O20	Quercetin-O-glucoside-rhamnoside-rhamnoside	Flavonoids	2.24526	1259.01	10.2981	up
GQ512001	C33H40O21	Quercetin-O-rutinoside-hexose	Flavonoids	2.62281	9425.07	13.2023	up
pmb2997	C34H40O22	Chrysoeriol-O-hexosyl-O-hexosyl-O-Glucuronic acid	Flavonoids	1.14535	5.73067	2.5187	up
pmb0666	C38H40O19	6-C-Hexosyl-apigenin O-sinapoylhexoside	Flavonoids	2.45971	3093	11.5948	up
pmb0677	C39H42O20	C-Hexosyl-chrysoeriol O-sinapoylhexoside	Flavonoids	2.41702	3220.1	11.6529	up
pmp000130	C39H50O23	Natsudaidain 3-O-(5-glucosyl-3-hydroxy-3-methylglutarate)-glucoside)	Flavonoids	1.00492	0.261463	-1.93532	down
