# Supplementary material for: Discovery of the key active compounds in Citri Reticulatae Pericarpium (Citrus reticulata “Chachi”) and their therapeutic potential for the treatment of COVID-19 based on comparative metabolomics and network pharmacology
Source: Front Pharmacol. 2022 Nov 23;13:1048926. doi: 10.3389/fphar.2022.1048926 (PMC9727096; doi:10.3389/fphar.2022.1048926)
Supplement: Supplementary file 6 [file Table5.xlsx]

## Sheet: Sheet1
Table S3 Differential metabolites in the comparision of GCP5 vusus GCP10
Index	Formula	Compounds	Class I	VIP	Fold_Change	LogFC	Type
mws0576	C4H8O3	3-Hydroxybutyrate	Others	1.14894	0.079412	-3.6545	down
mws1358	C6H6O2	Pyrocatechol	Phenolic acids	1.96889	1728.19	10.755	up
mws0601	C5H5NO2	Pyrrole-2-carboxylic acid	Others	1.18672	14.8733	3.89465	up
mws0177	C5H4O3	2-Furanoic acid	Others	1.2994	25.8965	4.69469	up
mws1503	C9H8O	Cinnamaldehyde	Phenolic acids	2.14277	0.000116096	-13.0724	down
pme2482	C7H6O3	Protocatechuic aldehyde	Phenolic acids	1.01883	7.35425	2.87858	up
mws2368	C8H10O2	Tyrosol	Phenolic acids	1.01015	7.1428	2.83649	up
pme3154	C6H12O4	(Rs)-Mevalonic acid	Others	2.36979	49120.4	15.584	up
mws0921	C9H10O2	p-Coumaryl alcohol	Phenolic acids	2.23005	6.66705e-05	-13.8726	down
mws0444	C7H7NO3	3-Aminosalicylic acid	Phenolic acids	1.15168	12.9399	3.69375	up
mws0005	C10H12N2	Tryptamine	Alkaloids	2.67132	1.00438e-06	-19.9253	down
Zmhn001420	C8H6O4	5,7-Dyhydroxy-1(3H)-isobenzofuran-one	Others	2.38634	56882.2	15.7957	up
Hmbp001276	C8H8O4	Gallacetophenone	Others	2.38007	1.85635e-05	-15.7172	down
mws0620	C11H14N2	N-Methyltryptamine	Alkaloids	1.32524	0.0326302	-4.93765	down
pme2024	C10H12N2O	Serotonin	Alkaloids	2.28582	4.04682e-05	-14.5929	down
pme2836	C10H11NO2	5-Hydroxytryptophol	Alkaloids	2.11742	5546.52	12.4374	up
mws0612	C10H12O4	3,4-Dimethoxyphenyl acetic acid	Others	1.07863	9.51723	3.25054	up
mws0027	C9H10O5	Syringic acid	Phenolic acids	1.073	9.31684	3.21984	up
pmb2620	C11H12O4	3,4-Dimethoxycinnamic acid	Phenolic acids	1.00492	7.13313	2.83454	up
mws0853	C11H14O4	Sinapyl alcohol	Phenolic acids	2.29401	25319.6	14.628	up
Hmcp001824	C12H8N2O2	Ailanindole	Alkaloids	2.50187	178281	17.4438	up
pmp000253	C12H16O4	Senkyunolide H	Others	2.34531	40375.6	15.3012	up
pmp000478	C14H17NO3	N-isobutyl-3(3,4-methylenedioxyphenyl)-2E-trienamide	Alkaloids	2.07743	4319.56	12.0767	up
Lmhn001650	C11H10O8	p-Hydroxybenzoyltartaric acid	Phenolic acids	2.09872	4796.48	12.2278	up
pmp000344	C15H10O5	3',4',7-Trihydroxyflavone	Flavonoids	1.95889	1621.07	10.6627	up
pmp000571	C15H10O5	Apigenin	Flavonoids	1.08648	9.8628	3.302	up
pmp001245	C15H22NO4+	Feruloylcholine	Alkaloids	1.08653	9.85131	3.30032	up
pme0088	C15H10O6	Luteolin	Flavonoids	1.37147	36.7226	5.1986	up
Lmgn002843	C15H10O6	2'-Hydroxyisoflavone	Flavonoids	1.36228	35.9638	5.16848	up
mws0064	C15H12O6	Eriodictyol	Flavonoids	1.09408	10.2261	3.35419	up
mws0054	C15H14O6	Catechin	Flavonoids	2.20452	11504.3	13.4899	up
pmp001204	C17H14O5	Apigenin-7,4'-dimethylether	Flavonoids	1.18873	16.1878	4.01683	up
Zmhp003514	C16H12O6	6,7,8-Tetrahydroxy-5-methoxyflavone	Flavonoids	1.33869	31.2919	4.96772	up
Zmhn003257	C16H12O6	5,7,2'-Trhiyroxy-8-methoxyflavone	Flavonoids	1.2909	24.5847	4.61969	up
Lmhn004976	C16H12O6	Aracarpene 2	Flavonoids	1.30348	26.1856	4.7107	up
pmp000801	C19H20O4	Isobavachalcone A	Flavonoids	1.89225	1078.56	10.0749	up
pmp000002	C17H14O6	Ladanein	Flavonoids	1.71984	294.859	8.20388	up
mws0066	C16H12O7	Isorhamnetin	Flavonoids	1.62033	155.625	7.28193	up
pmp001166	C16H12O7	Irilin D	Flavonoids	2.13932	6660.52	12.7014	up
pmp000003	C16H12O7	Nepetin	Flavonoids	1.2827	23.7201	4.56804	up
pmp001010	C17H16O6	1,2,3,7-Tetramethoxyxanthone	Others	2.29082	24744.1	14.5948	up
mws0032	C15H10O8	Myricetin	Flavonoids	1.94856	0.000596928	-10.7102	down
pmf0359	C15H16O8	Skimmin	Lignans and Coumarins	1.04763	0.121031	-3.04655	down
Lmzp004885	C17H14O7	Tricin	Flavonoids	2.25738	18800.4	14.1985	up
pmp001168	C17H14O7	Iristectorigenin B	Flavonoids	1.12648	11.611	3.53742	up
pmp000004	C17H14O7	Jaceosidin	Flavonoids	1.1136	10.8672	3.44191	up
Lmtn002565	C14H18O9	1'-O-Vanilloyl-β-D-glucoside	Phenolic acids	1.28925	0.0774542	-3.69051	down
pmp001045	C15H22O8	Bartsioside	Others	1.08628	0.101565	-3.29953	down
pmp001012	C17H16O7	6-Hydroxy-1,2,3,7-tetramethoxy-xanthone	Others	1.25079	20.1945	4.33589	up
pmn001420	C15H18O9	1-O-[(E)-Caffeoyl]-β-D-glucopyranose	Phenolic acids	1.16058	0.0747437	-3.7419	down
Zmhn002242	C15H18O9	Caffeoyl glucose	Phenolic acids	2.26165	18824.8	14.2003	up
mws0906	C16H22O8	Coniferin	Phenolic acids	1.16612	0.0724545	-3.78678	down
Hmcp003223	C17H14O8	Limocitrin	Flavonoids	2.50994	182904	17.4807	up
mws1002	C17H14O8	Syringetin	Flavonoids	1.54613	99.3345	6.63422	up
pmp001013	C18H18O7	1,2,3,6,7-Pentamethoxy-xanthone	Others	1.03302	7.92097	2.98568	up
mws1077	C16H18O9	Scopolin	Lignans and Coumarins	1.29108	0.0311712	-5.00364	down
pmp000009	C18H16O8	Centaureidin	Flavonoids	2.01015	2369.37	11.2103	up
Lmjp002721	C20H22O7	5,7,3',4',5'-Pentamethoxyflavanone	Flavonoids	1.06211	8.96598	3.16446	up
pmp000052	C22H33NO4	Tuberstemonine H	Alkaloids	1.88931	959.204	9.90569	up
pmp000056	C22H27NO5	16,17-Didehydro-16(E)-stemofoline/16,17-didehydro-(4E)-(16E)-stemofoline	Alkaloids	1.95855	1745.5	10.7694	up
pmb2940	C17H22O10	1-O-β-D-Glucopyranosyl sinapate	Phenolic acids	1.52229	0.0112472	-6.47429	down
Zmhn002513	C17H22O10	Isosinapic acid-hexoside	Phenolic acids	2.41826	1.22633e-05	-16.3153	down
pmp000061	C22H29NO5	Bisdehydrostemoninine B	Alkaloids	2.17169	8669.59	13.0817	up
Lmzn001582	C18H28O9	5'-Glucopyranosyloxyjasmanic acid	Phenolic acids	2.39079	1.68986e-05	-15.8527	down
pmp000383	C21H22O9	Liquiritin	Flavonoids	1.07393	0.108225	-3.20789	down
Zmhn003534	C21H22O10	Naringenin-O-glucoside	Flavonoids	1.07565	0.108436	-3.20509	down
Zmhn001905	C21H20O10	Hydroxyaloe-emodin-O-glucoside	Quinones	1.05638	10.1894	3.34899	up
mws1608	C21H20O11	Luteolin-6-C-glucoside (Isoorientin)	Flavonoids	1.25456	22.7078	4.50512	up
mad2085	C22H18O11	Caffeoyl-p-coumaroyltartaric acid	Phenolic acids	2.10721	0.000195903	-12.3176	down
pmp000579	C22H22O11	Diosmetin-7-O-galactoside	Flavonoids	1.01932	7.51445	2.90967	up
pmb3019	C25H20O9	Chrysoeriol-O-homovanillic acid	Flavonoids	2.00641	2296.3	11.1651	up
pmn001727	C24H29NO9	N-(4-O-(β-D-Glucopyranosyl)-E-feruloyl)-tyramine	Alkaloids	2.24311	6.16129e-05	-13.9864	down
pmb3007	C22H20O12	Chrysoeriol-O-glucuronic acid	Flavonoids	1.99833	2162.52	11.0785	up
Hmcp002298	C22H22O12	Limocitrin-O-Pentoside	Flavonoids	1.00967	7.19484	2.84696	up
pmb3000	C24H24O12	Chrysoeriol-O-acetylhexoside	Flavonoids	1.49125	0.0139606	-6.1625	down
pmp000271	C30H48O6	1β,2α,3α,19α-Tetrahydroxyurs-12-en-28-oic acid	Terpenoids	1.93979	0.000428972	-11.1868	down
pmn001384	C25H24O12	Isochlorogenic acid C	Phenolic acids	2.26048	5.2647e-05	-14.2133	down
Li512115	C25H24O12	3,4-Dicaffeoylquinic acid	Phenolic acids	2.24987	5.91224e-05	-14.0459	down
pmp000530	C26H30O11	Phellodendroside	Flavonoids	1.2022	0.0627384	-3.99451	down
pmn001378	C26H32O11	Terpineol monO-glucoside	Lignans and Coumarins	1.34578	0.0310902	-5.0074	down
pmb2833	C23H30O14	3-O-Feruloyl quinic acid glucoside	Phenolic acids	1.9808	0.000501663	-10.961	down
mws1066	C27H32O14	Narirutin	Flavonoids	1.00355	0.140437	-2.832	down
pmn001475	C26H30O15	Polygalaxanthone V	Others	1.00645	0.143326	-2.80263	down
mws0059	C27H30O16	Quercetin-3-O-rutinoside (Rutin)	Flavonoids	2.69653	1.34062e+06	20.3545	up
Rfmb26201	C30H38O14	Syringaresinol-aceGlu	Lignans and Coumarins	2.20111	8.92355e-05	-13.452	down
Lnrp002670	C28H32O16	Isorhamnetin-glc-rha	Flavonoids	2.37718	52509.3	15.6803	up
pmn001406	C37H60O12	3-O-β-D-glucopyranosyl platycodigenin methylester	Terpenoids	1.8104	548.956	9.10055	up
mws1035	C33H40O19	Robinin(Kaempferol-3-O-gal-rham-7-O-rham)	Flavonoids	1.11913	0.0888435	-3.49259	down
Lmzn001875	C33H42O19	Narirutin 4'-glucoside	Flavonoids	1.19176	0.0648979	-3.94569	down
Lmhp002508	C33H40O20	Quercetin-O-glucoside-rhamnoside-rhamnoside	Flavonoids	2.03291	3186.41	11.6377	up
GQ512001	C33H40O21	Quercetin-O-rutinoside-hexose	Flavonoids	2.20102	16741.7	14.0312	up
pmb0666	C38H40O19	6-C-Hexosyl-apigenin O-sinapoylhexoside	Flavonoids	2.02912	2871	11.4873	up
pmb0677	C39H42O20	C-Hexosyl-chrysoeriol O-sinapoylhexoside	Flavonoids	2.23436	15594.4	13.9287	up
pmp000130	C39H50O23	Natsudaidain 3-O-(5-glucosyl-3-hydroxy-3-methylglutarate)-glucoside)	Flavonoids	1.03334	0.128286	-2.96257	down
